# Supplementary material for: Global systematic review with meta-analysis reveals yield advantage of legume-based rotations and its drivers
Source: Nat Commun. 2022 Aug 22;13:4926. doi: 10.1038/s41467-022-32464-0 (PMC9395539; doi:10.1038/s41467-022-32464-0)
Supplement: Supplementary file 4 — Supplementary Data 1 [file 41467_2022_32464_MOESM4_ESM.xlsx]

## Sheet: ReadMe
Column head	Defination
Number	The number of the publication
Publications used for the meta-analysis	Detailes of the publication
Author	Author list
Year	Year of published
Journal	Journal of published
Continent	The continent of the study conducted
Country	The country of the study conducted
Study	Index of studies
Latitude	Latitude of the study site
Longitude	Longitude of the study site

## Sheet: RefList
Number	Publications used for the meta-analysis	Author	Year	Journal	Continent	Country	Study	Latitude	Longitude
1	Acharya, U., Chatterjee, A. & Daigh, A.L.M. Effect of subsurface drainage, crop rotation, and tillage on crop yield in Fargo clay soil. J. Soil Water Conserv. 74, 456-465 (2019).	Acharya, U., Chatterjee, A., Daigh, A.L.M.	2019	Journal of Soil and Water Conservation	North America	United States of America	study119	46.823	-97.218
2	Adamou, A., Bationo, A., Tabo, R. & Koala, S. in Advances in Integrated Soil Fertility Management in Sub-Saharan Africa: Challenges and Opportunities. (ed A. Bationo, Waswa, B., Kihara, J., Kimetu, J.) 589-598 (Springer, 2007).	Adamou, A., Bationo, A., Tabo, R. and Koala, S.	2004	Conference Proceedings	Africa	Niger	study1211	13.25	2.3
3	Adams, A. M. et al. Long-term effects of integrated soil fertility management practices on soil chemical properties in the Sahel. Geoderma 366, doi:10.1016/j.geoderma.2020.114207 (2020).	Adams, Alexis M., Gillespie, Adam W., Dhillon, Gurbir S., Kar, Gourango, Minielly, Colin, Koala, Saidou, Ouattara, Badiori, Kimaro, Anthony A., Bationo, Andre, Schoenau, Jeff J. and Peak, Derek	2020	Geoderma	Africa	Burkina Faso	study1236	12.267	-2.15
4	Adeux, G., Giuliano, S., Cordeau, S., Savoie, J. & Alletto, L. Low-input maize-based cropping systems implementing IWM match conventional maize monoculture productivity and weed control. Agriculture-Basel 7, 74 (2017).	Adeux, G., Giuliano, S., Cordeau, S., Savoie, J.-M., Alletto, L.	2017	Agriculture-Basel	Europe	France	study799	43.506	1.237
5	Adiku, S.G.K., Jones, J.W., Kumaga, F.K. & Tonyigah, A. Effects of crop rotation and fallow residue management on maize growth, yield and soil carbon in a savannah-forest transition zone of Ghana. J. Agric. Sci. 147, 313-322 (2009).	Adiku, S.G.K., Jones, J.W., Kumaga, F.K., Tonyigah, A.	2009	Journal of Agricultural Science	Africa	Ghana	study299	6.719	0.341
6	Adjei-Nsiah, S. et al. Farmers’ agronomic and social evaluation of productivity, yield and N2-fixation in different cowpea varieties and their subsequent residual N effects on a succeeding maize crop. Nutr. Cycl. Agroecosystems 80, 199-209 (2008).	Adjei-Nsiah, S., Kuyper, T.W., Leeuwis, C., Abekoe, M.K., Cobbinah, J., Sakyi-Dawson, O., Giller, K.E.	2008	Nutrient Cycling in Agroecosystems	Africa	Ghana	study1214	7.7	-2.083
7	Adjei-Nsiah, S., Kuyper, T.W., Leeuwis, C., Abekoe, M.K. & Giller, K.E. Evaluating sustainable and profitable cropping sequences with cassava and four legume crops: Effects on soil fertility and maize yields in the forest/savannah transitional agro-ecological zone of Ghana. Field. Crop. Res. 103, 87-97 (2007).	Adjei-Nsiah, S., Kuyper, T.W., Leeuwis, C., Abekoe, M.K., Giller, K.E.	2007	Field Crops Research	Africa	Ghana	study14	7.7	-2.083
8	Agomoh, I.V., Drury, C.F., Phillips, L.A., Reynolds, W.D. & Yang, X. Increasing crop diversity in wheat rotations increases yields but decreases soil health. Soil Sci. Soc. Am. J. 84, 170-181 (2020).	Agomoh, I.V., Drury, C.F., Phillips, L.A., Reynolds, W.D., Yang, X.	2020	Soil Science Society of America Journal	North America	Canada	study66	42.216	-82.733
9	Agustin, E.O. et al. Role of indigo in improving the productivity of rainfed lowland rice-based cropping systems. Exp. Agric. 35, 201-210 (1999).	Agustin, E.O., Ortal, C.I., Pascua, S.R., Sta Cruz, P.C., Padre, A.T., Ventura, W.B., Obien, S.R., Ladha, J.K.	1999	Experimental Agriculture	Asia	Philippines	study402	18.058	120.55
10	Ahmad, T., Hafeez, F.Y., Mahmood, T. & Malik, K.A. Residual effect of nitrogen fixed by mungbean (vigna radiata) and blackgram (Vigna Mungo) on subsequent rice and wheat crops. Aust. J. Exp. Agric. 41, 245-248 (2001).	Ahmad, T., Hafeez, F.Y., Mahmood, T., Malik, K.A.	2001	Australian Journal of Experimental Agriculture	Asia	Pakistan	study403	31.445	73.127
11	Ai, C. et al. Distinct responses of soil bacterial and fungal communities to changes in fertilization regime and crop rotation. Geoderma 319, 156-166 (2018).	Ai, C., Zhang, S., Zhang, X., Guo, D., Zhou, W., Huang, S.	2018	Geoderma	Asia	China	study801	34.28	112.3
12	Aiken, R.M., O Brien, D.M., Olson, B.L. & Murray, L. Replacing fallow with continuous cropping reduces crop water productivity of semiarid wheat. Agron. J. 105, 199-207 (2013).	Aiken, R.M., O'Brien, D.M., Olson, B.L., Murray, L.	2013	Agronomy Journal	North America	United States of America	study802	39.413	-101.078
13	Akande, M.O., Makinde, E.A. & Adetunji, M.T. Response of maize and cowpea grown sequentially to application of phosphate rock in the humid tropics. Commun. Soil Sci. Plant Anal. 42, 1027-1037 (2011).	Akande, M.O., Makinde, E.A., Adetunji, M.T.	2011	Communications in Soil Science and Plant Analysis	Africa	Nigeria	study372	7.375	3.842
14	Álvaro-Fuentes, J., Lampurlanés, J. & Cantero-Martínez, C. Alternative crop rotations under Mediterranean no-tillage conditions: Biomass, grain yield, and water-use efficiency. Agron. J. 101, 1227-1233 (2009).	Alvaro-Fuentes, J., Lampurlanes, J., Cantero-Martinez, C.	2009	Agronomy Journal	Europe	Spain	study300	41.8	1.117
15	Anders, M. M. et al. The effect of rotation, tillage, fertility, and variety on rice grain yield and nutrient uptake. AAES Research Series 529, 250-258 (2004).	Anders, M.M. T.E. Windham, K.B. Watkins,K.A.K. Moldenhauer, J. Gibbons, R.W. McNew, and J. Holzhauer	2004	Wells Rice Research Studies 2004" (2005). Research Series. 103 一本书（论文集）里的一篇文章	North America	United States of America	study27	34.45	-91.4
16	Andrade, J.F., Poggio, S.L., Ermácora, M. & Satorre, E.H. Land use intensification in the rolling pampa, Argentina: Diversifying crop sequences to increase yields and resource use. Eur. J. Agron. 82, 1-10 (2017).	Andrade, J.F., Poggio, S.L., Ermacora, M., Satorre, E.H.	2017	European Journal of Agronomy	South America	Argentina	study812	-34.383	-60.8
17	Anyanzwa, H. et al. Effects of conservation tillage, crop residue and cropping systems on changes in soil organic matter and maize–legume production: A case study in Teso District. Nutr. Cycl. Agroecosystems 88, 39-47 (2010).	Anyanzwa, H., Okalebo, J.R., Othieno, C.O., Bationo, A., Waswa, B.S., Kihara, J.	2010	nutrient cycling in agroecosystems	Africa	Kenya	study344	0.6	34.333
18	Ardjasa, W.S.R.A., Ando, H. & Kimura, M. Yield and soil erosion among cassava-based cropping patterns in South Sumatra. Soil Sci. Plant Nutr. 47, 101-112 (2001).	Ardjasa, W.S., Ando, H., Kimura, M.	2001	Soil Science and Plant Nutrition	Asia	Indonesia	study815	-4.767	105.467
19	Arihara, J.H.N.A. & Karasawa, T. Effect of previous crops on arbuscular mycorrhizal formation and growth of succeeding maize. Soil Sci. Plant Nutr. 46, 43-51 (2000).	Arihara, J. and Toshihiko Karasawa	2000	Soil Science and Plant Nutrition	Asia	Japan	study816	43.009	141.411
20	Armstrong, R.D. et al. Effects of long-term rotation and tillage practice on grain yield and protein of wheat and soil fertility on a Vertosol in a medium-rainfall temperate environment. Crop Past. Sci. 70, 1 (2019).	Armstrong, R.D., Perris, R., Munn, M., Dunsford, K., Robertson, F., Hollaway, G.J., O'Leary, G.J.	2018	Crop & Pasture Science	Oceania	Australia	study140	-36.84	142.818
21	Armstrong, R.D. et al. Legume and opportunity cropping systems in Central Queensland. 2. Effect of legumes on following crops. Aust. J. Agric. Resour. Econ. 50, 925-936 (1999).	Armstrong, R.D., McCosker, K., Millar, G., Kuskopf, B., Johnson, S., Walsh, K., Probert, M.E., Standley, J.	1999	Australian Journal of Agricultural Research	North America	United States of America	study404	37.799	-83.236
22	Army, T. J. & Hide, J. C. Effects of green manure crops on dryland wheat production in the Great Plains Area of Montana. Agron. J. 51, 196–198 (1959).	Army, T. J. and J. C. Hide	1959	Agronomy Journal	North America	United States of America	study1034	48.8	-110.017
23	Ashworth, A.J., Allen, F.L., Saxton, A.M. & Tyler, D.D. Long-term corn yield impacted by cropping rotations and bio-covers under no-tillage. Agron. J. 108, 1495-1502 (2016).	Amanda J., Ashworth,* Fred L. Allen, Arnold M. Saxton, and Donald D. Tyler	2016	CRop EConomICS, pRoduCTIon & mAnAgEmEnT	North America	United States of America	study32	35.78	-86.785
24	Ashworth, A.J., Owens, P.R. & Allen, F.L. Long-term cropping systems management influences soil strength and nutrient cycling. Geoderma 361, 114062 (2020).	Ashworth, A.J., Owens, P.R., Allen, F.L.	2020	Geoderma	North America	United States of America	study128	36.02	-85.13
25	Austenson, H.M., Wenhardt, A. & White, W.J. Effect of summer fallowing and rotation on yield of wheat, barley and flax. Can. J. Plant Sci. 50, 659-666 (1970).	Austenson, H. M., A. Wenhardt; W. J. White	1970	CANADIAN JOURNAL OF PLANT SCIENCE	North America	Canada	study760	52.133	-106.631
26	Azevedo, D.M.P.D., Landivar, J., Vieira, R.M. & Moseley, D. The effect of cover crop and crop rotation on soil water storage and on sorghum yield. Pesqui Agropecu Bras 34, 391-398 (1999).	Azevedo, D., D.M.P., Landivar, J., Vieira, R.M., Moseley, D.	1999	Pesquisa Agropecuaria Brasileira	North America	United States of America	study742	27.755	-97.4
27	Badaruddin, M. & Meyer, D. W. Green-manure legume effects on soil nitrogen, grain yield, and nitrogen nutrition of wheat. Crop Sci. 30, 819-825 (1990).	Badaruddin, M. and D. W. Meyer	1990	CROP SCIENCE	North America	United States of America	study795	46.867	-96.838
28	Badaruddin, M. & Meyer, D.W. Forage legume effects on soil nitrogen and grain yield, and nitrogen nutrition of wheat. Agron. J. 81, 419-424 (1989).	Badaruddin, M., D. W. Meyer	1989	Agronomy Journal	North America	United States of America	study795	46.867	-96.838
29	Badaruddin, M. & Meyer, D.W. Grain legume effects on soil nitrogen, grain yield, and nitrogen nutrition of wheat. Crop Sci. 34, 1304-1309 (1994).	Badaruddin, M., Meyer, D.W.	1994	Crop Science	North America	United States of America	study795	46.867	-96.838
30	Bado, V., Bationo, A., Lompo, F., Cescas, M. & Sedogo, M. in Advances in Integrated Soil Fertility Management in sub-Saharan Africa: Challenges and Opportunities. (ed A. Bationo, Waswa, B., Kihara, J., Kimetu, J.) 171-177 (Springer, 2007).	Bado, B. V., Btiono, A., Lompo, F., Cescas, M. P. and Sedogo, M. P.	2004	Conference Proceedings	Africa	Burkina Faso	study412	11.1	-4.333
31	Bagayoko, M., Mason, S.C. & Sabata, R.J. Effects of previous cropping systems on soil nitrogen and grain sorghum yield. Agron. J. 84, 862-868 (1992).	Bagayoko, M., Mason, S.C., Sabata, R.J.	1992	Agronomy Journal	North America	United States of America	study55	40.829	-96.667
32	Bakhshandeh, S., Corneo, P.E., Mariotte, P., Kertesz, M.A. & Dijkstra, F.A. Effect of crop rotation on mycorrhizal colonization and wheat yield under different fertilizer treatments. Agric. Ecosyst. Environ. 247, 130-136 (2017).	Bakhshandeh, S., Corneo, P.E., Mariotte, P., Kertesz, M.A., Dijkstra, F.A.	2017	Agriculture Ecosystems & Environment	Oceania	Australia	study174	-30.273	149.804
33	Bakht, J., Shafi, M., Jan, M.T. & Shah, Z. Influence of crop residue management, cropping system and N fertilizer on soil N and C dynamics and sustainable wheat (Triticum Aestivum L.) production. Soil Tillage Res. 104, 233-240 (2009).	Bakht, J., Shafi, M., Jan, M.T., Shah, Z.	2009	Soil & Tillage Research	Asia	Pakistan	study25	34.017	71.833
34	Baldock, J.O., Higgs, R.L., Paulson, W.H., Jackobs, J.A. & Shrader, W.D. Legume and mineral N effects on crop yields in several crop sequences in the upper Mississippi Valley. Agron. J. 73, 885-890 (1981).	Baldock, J. O., R. L. Higgs; W. H. Paulson; J. A. Jackobs; W. D. Shrader	1981	Agronomy Journal	North America	United States of America	study70	42.833	-90.783
35	Balkcom, K. S. & Reeves, D. W. Sunn-hemp utilized as a legume cover crop for corn production. Agron. J. 97, 26–31 (2005).	Balkcom, K. S., and D. Wayne Reeves	2005	Agronomy Journal	North America	United States of America	study1029	32.441	-85.898
36	Ballesta, A. & Lloveras, J.I.D.R. Nitrogen replacement value of alfalfa to corn and wheat under irrigated Mediterranean conditions. Span J. Agric. Res. 8, 159-169 (2010).	Ballesta, A., Lloveras, J.	2010	Spanish Journal of Agricultural Research	Europe	Spain	study345	41.581	0.841
37	Bavougian, C.M., Sarno, E., Knezevic, S. & Shapiro, C.A. Cover crop species and termination method effects on organic maize and soybean. Biol. Agric. Hortic 35, 1-20 (2019).	Bavougian, C.M., Sarno, E., Knezevic, S., Shapiro, C.A.	2019	Biological Agriculture & Horticulture	North America	United States of America	study1267	42.4	-96.967
38	Beckie, H. J. & Brandt, S. A. Nitrogen contribution of field pea in annual cropping systems. 1. Nitrogen residual effect. Can. J. Plant Sci. 77, 311–322 (1997).	Beckie, H. J., S. A. Brandt	1997	Can. J. Plant Sci	North America	Canada	study1046	52.8	-104.6
39	Bell, L.W., Lawrence, J., Johnson, B. & Peoples, M.B. New ley legumes increase nitrogen fixation and availability and grain crop yields in subtropical cropping systems. Crop Past. Sci. 68, 11 (2017).	Bell, L.W., Lawrence, J., Johnson, B., Peoples, M.B.	2017	Crop & Pasture Science	Oceania	Australia	study176	-26.665	148.893
40	Bergerou, J.A., Gentry, L.E., David, M.B. & Below, F.E. Role of N2 fixation in the soybean N credit in maize production. Plant Soil 262, 383-394 (2004).	Bergerou, J.A., Gentry, L.E., David, M.B., Below, F.E.	2004	Plant and Soil	North America	United States of America	study822	40.057	-88.238
41	Biederbeck, V. O., Bouman, O. T., Campbell, C. A., Bailey, L. D. & Winkleman, G. E. Nitrogen benefits from four green-manure legumes in dryland cropping systems. Can. J. Plant Sci. 76, 307–315 (1996).	Biederbeck, V. O.	1996	Canadian Journal of Plant Science	North America	Canada	study422	50.283	-107.794
42	Bitew, Y., Alemayehu, G., Adego, E. & Assefa, A. Impact of precursor crop and nitrogen fertilizer on the productivity of finger millet based cropping system and soil fertility in Lake Tana basin of Ethiopia. J. Plant Nutr. 43, 1824-1839 (2020).	Bitew, Y., Alemayehu, G., Adego, E., Assefa, A.	2020	Journal of Plant Nutrition	Africa	Ethiopia	study129	11.366	37.021
43	Blevins, R. L., Herbek, J. H. & Frye, W. W. Legume cover crops as a nitrogen source for no‐till corn and grain sorghum. Agron. J. 82, 769–772 (1990).	Blevins, R. L., J. H. Herbek, and W. W. Frye	1990	Agron. J.	North America	United States of America	study289	38.078	-84.547
44	Bolton, E.F., Dirks, V.A. & Aylesworth, J.W. Some effects of alfalfa, fertilizer and lime on corn yield in rotations on clay soil during a range of seasonal moisture conditions. Can. J. Plant Sci. 56, 21-25 (1976).	Bolton,E. F., V. A. Dirks; J. W. Aylesworth	1976	CANADIAN JOURNAL OF SOIL-SCIENCE	North America	Canada	study761	42.201	-82.718
45	Bolton, E.F., Dirks, V.A. & McDonnell, M.M. The effect of drainage, rotation and fertilizer on corn yield, plant height, leaf nutrient composition and physical properties of Brookston clay soil in Southwestern Ontario. Can. J. Plant Sci. 62, 297-309 (1982).	Bolton, E. F., V. A. Dirks; M. M. McDonnell	1982	CANADIAN JOURNAL OF SOIL SCIENCE	North America	Canada	study753	42.217	-82.733
46	Bonciarelli, U. et al. Long-term evaluation of productivity, stability and sustainability for cropping systems in Mediterranean rainfed conditions. Eur. J. Agron. 77, 146-155 (2016).	Bonciarelli, U., Onofri, A., Benincasa, P., Farneselli, M., Guiducci, M., Pannacci, E., Tosti, G., Tei, F.	2016	European Journal of Agronomy	Europe	Italy	study180	42.96	12.38
47	Boomsma, C.R. et al. Maize grain yield responses to plant height variability resulting from crop rotation and tillage system in a long-term experiment. Soil Tillage Res. 106, 227-240 (2011).	Boomsma, C.R., Santini, J.B., West, T.D., Brewer, J.C., McIntyre, L.M., Vyn, T.J.	2010	Soil & Tillage Research	North America	United States of America	study346	40.467	-86.983
48	Borase, D. N. et al. Long-term impact of grain legumes and nutrient management practices on soil microbial activity and biochemical properties. Arch. Agron. Soil Sci. 67, 2015-2032, doi:10.1080/03650340.2020.1819532 (2021).	Borase, Dnyaneshwar Namdeo, Murugeasn, Senthilkumar, Nath, Chaitanya Prasad, Hazra, Kali Krishna, Singh, Sati Shankar, Kumar, Narendra, Singh, Ummed and Praharaj, Chandra Sekhar	2021	Archives of Agronomy and Soil Science	Asia	India	study18	26.45	80.213
49	Borrell, A.N. et al. Fungal diversity associated with pulses and its influence on the subsequent wheat crop in the Canadian prairies. Plant Soil 414, 13-31 (2017).	Borrell, A.N., Shi, Y., Gan, Y., Bainard, L.D., Germida, J.J., Hamel, C.	2016	Plant and Soil	North America	Canada	study147	50.283	-107.683
50	Borrelli, K. et al. Transition cropping system impacts on organic wheat yield and quality. Renew. Agr. Food Syst. 30, 461-472 (2015).	Borrelli, K., Koenig, R., Burke, I., Gallagher, R.S., Pittmann, D., Snyder, A., Fuerst, E.P.	2015	Renewable Agriculture and Food Systems	North America	United States of America	study182	46.75	-117.067
51	Boyer, C.N., Roberts, R.K., Larson, J.A., McClure, M.A. & Tyler, D.D. Risk effects on optimal nitrogen rates for corn rotations in Tennessee. Agron. J. 107, 896-902 (2015).	Boyer, C.N., Roberts, R.K., Larson, J.A., McClure, M.A., Tyler, D.D.	2015	Crop Economics, Production & Management	North America	United States of America	study825	35.933	-88.717
52	Bremer, E., Janzen, H.H., Ellert, B.H. & McKenzie, R.H. Soil organic carbon after twelve years of various crop rotations in an Aridic Boroll. Soil Sci. Soc. Am. J. 72, 970-974 (2008).	Bremer, E., Janzen, H.H., Eliert, B.H., McKenzie, R.H.	2008	Soil Science Society of America Journal	North America	Canada	study286	49.872	-111.376
53	Brye, K.R. et al. Methane emissions as affected by crop rotation and rice cultivar in the Lower Mississippi River Valley, USA. Geoderma Reg. 11, 8-17 (2017).	Brye, K.R., Rogers, C.W., Smartt, A.D., Norman, R.J., Hardke, J.T., Gbur, E.E.	2017	Geoderma Regional	North America	United States of America	study826	34.472	-91.419
54	Bullied, W.J., Entz, M.H., Smith, J.S. & Bamford, K.C. Grain yield and N benefits to sequential wheat and barley crops from single-year alfalfa, berseem and red clover, chickling vetch and lentil. Can. J. Plant Sci.82, 53-65 (2002).	Bullied, W.J., Entz, M.H., Smith, S.R., Bamford, K.C.	2002	Canadian Journal of Plant Science	North America	Canada	study423	49.807	-97.137
55	Bundy, L.G., Andraski, T.W. & Wolkowski, R.P. Nitrogen credits in soybean-corn crop sequences on three soils. Agron. J 85, 1061-1067 (1993).	Bundy, L.G., Andraski, T.W., Wolkowski, R.P.	1993	Agronomy Journal	North America	United States of America	study828	42.72	-88.985
56	Bunemann, E. K., Smithson, P. C., Jama, B., Frossard, E. & Oberson, A. Maize productivity and nutrient dynamics in maize-fallow rotations in western Kenya. Plant Soil 264, 195-208, doi:10.1023/B:PLSO.0000047749.43017.fd (2004).	Bunemann, E. K., Smithson, P. C., Jama, B., Frossard, E. and Oberson, A.	2004	Plant and Soil	Africa	Kenya	study358	0.15	34.55
57	Bünemann, E.K., Heenan, D.P., Marschner, P. & McNeill, A.M. Long-term effects of crop rotation, stubble management and tillage on soil phosphorus dynamics. Soil Res. 44, 611 (2006).	Bunemann, E.K., Heenan, D.P., Marschner, P., McNeill, A.M.	2006	Australian Journal of Soil Research	Oceania	Australia	study3	-35.083	147.333
58	Buraczyńska, D., Ceglarek, F., Gąsiorowska, B., Zaniewicz-Bajkowska, A. & Płaza, A. Cultivation of wheat following pea and triticale/pea mixtures increases yields and nitrogen content. Acta Agric. Scand B Soil Plant Sci. 61, 622-632 (2011).	Danuta Buraczyńska	2010	Acta Agriculturae Scandinavica, Section B - Soil & Plant Science	Europe	Poland	study379	52.1	22.833
59	Buxton, D.R. et al. Performance of sweet and forage sorghum grown continuously, double-cropped with winter rye, or in rotation with soybean and maize. Agron. J. 91, 93-101 (1999).	Buxton, D.R., Anderson, I.C., Hallam, A.	1999	Agronomy Journal	North America	United States of America	study831	41.6611	-91.5302
60	Cai, S. et al. Rice rotation system affects the spatial dynamics of the diazotrophic community in paddy soil of the Yangtze delta, China. Eurasian Soil Sci+ 52, 696-706 (2019).	Cai, S., Zhang, H., Zhu, H., Xu, S., Zhang, D., Lv, W.	2019	Eurasian Soil Science	Asia	China	study184	31.6	121.85
61	Cai, S., Pittelkow, C.M., Zhao, X. & Wang, S. Winter legume-rice rotations can reduce nitrogen pollution and carbon footprint while maintaining net ecosystem economic benefits. J. Clean. Prod. 195, 289-300 (2018).	Cai, S., Pittelkow, C.M., Zhao, X., Wang, S.	2018	Journal of Cleaner Production	Asia	China	study183	31.548	120.703
62	Calzarano, F. et al. Durum wheat quality, yield and sanitary status under conservation agriculture. Agriculture 8, 140 (2018).	Calzarano, F., Stagnari, F., D'Egidio, S., Pagnani, G., Galieni, A., Di Marco, S., Metruccio, E.G., Pisante, M.	2018	Agriculture-Basel	Europe	Italy	study185	42.7	13.867
63	Campbell, C.A., Selles, F., Lafond, G.P., Biederbeck, V.O. & Zentner, R.P. Tillage-fertilizer changes: Effect on some soil quality attributes under long-term crop rotations in a thin Black Chernozem. Can. J. Plant Sci. 81, 157-165 (2001).	Campbell, C.A., Selles, F., Lafond, G.P., Biederbeck, V.O., Zentner, R.P.	2001	Canadian Journal of Soil Science	North America	Canada	study425	50.533	-103.517
64	Campbell, C.A., Zentner, R.P., Bowren, K.E., Townley-Smith, L. & Schnitzer, M. Effect of crop rotations and fertilization on soil organic matter and some biochemical properties of a Thick Black Chernozem. Can. J. Plant Sci. 71, 377-387 (1991).	Campbell, C. A.; K. E. Bowren; M. Schnitzer; R. P. Zentner; L. Townleysmith	1991	Canadian Journal of Soil Science	North America	Canada	study531	52.85	104.617
65	Campbell, C.A., Zentner, R.P., Selles, F., Biederbeck, V.O. & Leyshon, A.J. Comparative effects of grain lentil–wheat and monoculture wheat on crop production, N economy and N fertility in a Brown Chernozem. Can. J. Plant Sci.72, 1091-1107 (1992).	Campbell, C.A., Selles, F., De Jong, R., Zentner, R.P., Hamel, C., Lemke, R., Jefferson, P.G., McConkey, B.G.	1992	Canadian Journal of Plant Science	North America	Canada	study107	50.283	-107.797
66	Campiglia, E., Paolini, R., Colla, G. & Mancinelli, R. The effects of cover cropping on yield and weed control of potato in a transitional system. Field. Crop. Res. 112, 16-23 (2009).	Campiglia, E., Paolini, R., Colla, G., Mancinelli, R.	2009	Field Crops Research	Europe	Italy	study305	42.433	12.667
67	Cates, A.M. & Ruark, M.D. Soil aggregate and particulate C and N under corn rotations: Responses to management and correlations with yield. Plant Soil 415, 521-533 (2017).	Cates, A.M., Ruark, M.D.	2017	Soil aggregate and particulate C and N under corn rotations: responses to management and correlations with yield	North America	United States of America	study721	43.076	-89.412
68	Chapman, A.L. & Myers, R. Nitrogen contributed by grain legumes to rice grown in rotation on the Cununurra soils of the Ord Irrigation Area, Western Australia. Aust. J. Exp. Agric. 27, 155-163 (1987).	A. L. Chapman; R. J. K. Myers	1987	Aust. J. Exp. Agric.	Oceania	Australia	study784	-15.65	128.717
69	Chen, S. et al. Effect of various crop rotations on rice yield and nitrogen use efficiency in paddy–upland systems in southeastern China. Crop J. 6, 576–588 (2018).	Song Chen,Shaowen Liu, Xi Zheng,Min Yin, Guang Chu, Chunmei Xu,Jinxiang Yan, Liping Chen, Danying Wang, Xiufu Zhanga	2018	Crop J.	Asia	China	study1002	30.3	120.2
70	Chen, S. et al. The influence of the type of crop residue on soil organic carbon fractions: An 11-year field study of rice-based cropping systems in southeast China. Agric. Ecosyst. Environ. 223, 261–269 (2016).	Song Chen, Chunmei Xu, Jinxiang Yan, Xiaoguo Zhang, Xiufu Zhang, Dangying Wang	2016	Agric. Ecosyst. Environ.	Asia	China	study1001	30.3	120.2
71	Cheruiyot, E. K., Mumera, L. M., Nakhone, L. N. & Mwonga, S. M. Effect of legume-managed fallow on weeds and soil nitrogen in following maize (Zea mays L.) and wheat (Triticum aestivum L.) crops in the Rift Valley highlands of Kenya. Aust. J. Exp. Agric. 43, 597–604 (2003).	E K Cheruiyot, L M Mumera, L N Nakhone, S M Mwonga	2003	Australian Journal of Experimental Agriculture	Africa	Kenya	study1149	-0.383	35.583
72	Cheruiyot, E. K., Mumera, L. M., Nakhone, L. N. & Mwonga, S. M. Rotational effects of grain legumes on maize performance in the Rift Valley Highlands of Kenya. Afr. crop sci. j. (Online) 9, 667–676 (2001).	E.K. Cheruiyot, L.M. Mumera, L.N. Nakhone, S.M. Mwonga	2001	African Crop Science Journal	Africa	Kenya	study1070	-0.383	35.583
73	Chikowo, R., Mapfumo, P., Leffelaar, P.A. & Giller, K.E. Integrating legumes to improve N cycling on smallholder farms in sub-humid Zimbabwe: Resource quality, biophysical and environmental limitations. Nutr. Cycl. Agroecosystems 76, 219-231 (2007).	Chikowo, R., Mapfumo, P., Leffelaar, P.A., Giller, K.E.	2006	Nutrient Cycling in Agroecosystems	Africa	Zimbabwe	study10	-17.583	31.233
74	Chikowo, R., Mapfumo, P., Nyamugafata, P. & Giller, K.E. Maize productivity and mineral N dynamics following different soil fertility management practices on a depleted sandy soil in Zimbabwe. Agric. Ecosyst. Environ. 102, 119-131 (2004).	Regis Chikowo a,b , Paul Mapfumo b , Phillip Nyamugafata b , Ken E. Giller a,<U+2217>	2004	Agriculture Ecosystems & Environment	Africa	Zimbabwe	study725	-17.5833	31.2333
75	Chikowo, R., Mapfumo, P., Nyamugafata, P. & Giller, K.E. Woody legume fallow productivity, biological N-2-fixation and residual benefits to two successive maize crops in Zimbabwe. Plant Soil 262, 303-315 (2004).	Chikowo, R., Mapfumo, P., Nyamugafata, P., Giller, K.E.	2004	Plant and Soil	Africa	Zimbabwe	study10	-17.583	31.233
76	Cicek, H., Entz, M.H., Martens, J.R.T. & Bullock, P.R. Productivity and nitrogen benefits of late-season legume cover crops in organic wheat production. Can. J. Plant Sci.94, 771-783 (2014).	Cicek, H., Entz, M.H., Martens, J.R.T., Bullock, P.R.	2014	Canadian Journal of Plant Science	North America	Canada	study730	49.483	-98
77	Clay, S.A., Clay, S.A., Aguilar, I. & Aguilar, I. Weed seedbanks and corn growth following continuous corn or alfalfa. Agron. J. 90, 813-818 (1998).	Clay, S.A., Aguilar, I.	1998	Agronomy Journal	North America	United States of America	study431	44.316	-90.767
78	Clegg, M.D. Effect of soybean on yield and nitrogen response of subsequent sorghum crops in Eastern Nebraska. Field. Crop. Res. 5, 233-239 (1982).	M. D. Clegg	1982	Field Crops Research	North America	United States of America	study768	41.229	-96.488
79	Congreves, K.A., Hooker, D.C., Hayes, A., Verhallen, E.A. & Van Eerd, L.L. Interaction of long-term nitrogen fertilizer application, crop rotation, and tillage system on soil carbon and nitrogen dynamics. Plant Soil 410, 113-127 (2017).	Congreves, K.A., Hooker, D.C., Hayes, A., Verhallen, E.A., Van Eerd, L.L.	2017	Plant and Soil	North America	Canada	study68	42.433	-81.883
80	Cox, H.W., Kelly, R.M. & Strong, W.M. Pulse crops in rotation with cereals can be a profitable alternative to nitrogen fertiliser in Central Queensland. Crop Past. Sci. 61, 752 (2010).	H. W. Cox	2010	Crop & Pasture Science	Oceania	Australia	study348	-24.133	150.333
81	Crookston, K. R., Kurle, J. E. & Lueschen, E. Relative ability of soybean, fallow, and triacontanol to alleviate yield reductions associated with growing corn continously. Crop Sci. 28, 145–147 (1988).	R. Kent Crookston, James E. Kurle, and William E. Lueschen	1988	CROP SCIENCE	North America	United States of America	study81	44.23	-95.264
82	Crookston, R. K. & Kurle, J. E. Corn residue effect on the yield of corn and soybean grown in rotation. Agron. J. 81, 229–232 (1989).	R. K. Crookston and J. E. Kurle	1989	AGRONOMY JOURNAL	North America	United States of America	study81	44.23	-95.264
83	Cutforth, H.W., Jefferson, P.G., Campbell, C.A. & Ljunggren, R.H. Yield, water use, and protein content of spring wheat grown after six years of alfalfa, crested wheatgrass, or spring wheat in semiarid Southwestern Saskatchewan. Can. J. Plant Sci. 90, 489-497 (2010).	H. W. Cutforth	2009	Can. J. Plant Sci.	North America	Canada	study100	50.267	-107.733
84	Daigh, A.L.M. et al. Subsurface drainage nitrate and total reactive phosphorus losses in bioenergy-based prairies and corn systems. J. Environ. Qual. 44, 1638-1646 (2015).	Daigh, A.L.M., Zhou, X., Helmers, M.J., Pederson, C.H., Horton, R., Jarchow, M., Liebman, M.	2015	Journal of Environmental Quality	North America	United States of America	study192	42.027	-93.647
85	Daigh, A.L.M. et al. Yields and yield stability of no-till and chisel-plow fields in the Midwestern us corn belt. Field. Crop. Res. 218, 243-253 (2018).	Daigh, A.L.M., Dick, W.A., Helmers, M.J., Lal, R., Lauer, J.G., Nafziger, E., Pederson, C.H., Strock, J., Villamil, M., Mukherjee, A., Cruse, R.	2018	Field Crops Research	North America	United States of America	study740	39.782	-90.745
86	Dalal, R.C. et al. Sustaining productivity of a Vertisol at Warra, Queensland, with fertilisers, no-tillage, or legumes. 5. Wheat yields, nitrogen benefits and water-use efficiency of chickpea-wheat rotation. Aust. J. Exp. Agric. 38, 489-501 (1998).	Dalal, R.C., Strong, W.M., Weston, E.J., Cooper, J.E., Wildermuth, G.B., Lehane, K.J., King, A.J., Holmes, C.J.	1998	Australian Journal of Experimental Agriculture	Oceania	Australia	study1207	-26.783	150.883
87	Dalal, R.C. et al. Sustaining productivity of a Vertosol at Warra, Queensland, with fertilisers, no-tillage or legumes. 8. Effect of duration of lucerne ley on soil nitrogen and water, wheat yield and protein. Aust. J. Exp. Agric. 44, 1013-1024 (2004).	Dalal, R.C., Weston, E.J., Strong, W.M., Lehane, K.J., Cooper, J.E., Wildermuth, G.B., King, A.J., Holmes, C.J.	2004	Australian Journal of Experimental Agriculture	Oceania	Australia	study1207	-26.783	150.883
88	Dapaah, H.K.C.R. & Vyn, T.J. Nitrogen fertilization and cover crop effects on soil structural stability and corn performance. Commun. Soil Sci. Plant Anal. 29, 2557-2569 (1998).	Dapaah, H.K., Vyn, T.J.	1998	Communications in Soil Science and Plant Analysis	North America	Canada	study434	43.142	-80.779
89	Das, A. et al. Tillage and cropping sequence effect on physico-chemical and biological properties of soil in Eastern Himalayas, India. Soil Tillage Res. 180, 182-193 (2018).	Das, A., Lyngdoh, D., Ghosh, P.K., Lal, R., Layek, J., Idapuganti, R.G.	2018	Soil & Tillage Research	Asia	India	study193	25.689	91.924
90	Davis, J.R. et al. Ecological relationships of verticillium wilt suppression of potato by green manures. Am. J. Potato Res. 87, 315-326 (2010).	James R.	2010	Plant, Soil	North America	United States of America	study349	42.953	-112.828
91	Davis, R.A., Huggins, D.R., Cook, J.R. & Paulitz, T.C. Nitrogen and crop rotation effects on fusarium crown rot in no-till spring wheat. Can. J. Plant Pathol. 31, 456-467 (2009).	Ryan A. Davis	2009	Canadian Journal of Plant Pathology	North America	United States of America	study314	46.78	-117.08
92	De, R., Yogeswara Rao, Y. & Ali, W. Grain and fodder legumes as preceding crops affecting the yield and N economy of rice. J. Agric. Sci. 101, 463–466 (1983).	R. DE, Y. YOGESWARA RAO, W. ALI	1983	J. agric. Sci., Camb	Asia	India	study1119	17.317	78.383
93	Debaeke, P. & Hilaire, A. Production of rainfed and irrigated crops under different crop rotations and input levels in Southwestern France. Can. J. Plant Sci.77, 539-548 (1997).	Debaeke, P., Hilaire, A.	1997	Canadian Journal of Plant Science	Europe	France	study743	43.604	1.443
94	Delroy, N.D. & Bowden, J.W. Effect of deep ripping, the previous crop, and applied nitrogen on the growth and yield of a wheat crop. Aust. J. Exp. Agric. 26, 469-479 (1986).	N.D. Delroy and j . w . Bound	1986	australian journal of experimental agriculture	Oceania	Australia	study775	30.833	116.693
95	DeMaria, I.C., Nnabude, P.C. & de Castro, O.M. Long-term tillage and crop rotation effects on soil chemical properties of a Rhodic Ferralsol in Southern brazil. Soil Tillage Res. 51, 71-79 (1999).	DeMaria, I.C., Nnabude, P.C., de Castro, O.M.	1999	Soil & Tillage Research	South America	Brazil	study436	-22.25	-47.067
96	Dı́az-Ambrona, C.H. & Mı́nguez, M.I. Cereal–legume rotations in a Mediterranean environment: Biomass and yield production. Field. Crop. Res. 70, 139-151 (2001).	D<U+0131>′az-Ambrona, et al.	2001	Field Crops Research	Europe	Spain	study437	40.5	-3.283
97	Dick, W. A., Van Doren, D. M., Triplett, G. B. & Henry, J. E. Influence of long-term tillage and rotation combinations on crop yields and selected soil parameters. I. Results obtained for a Mollic Ochraqualf soil. 30 (1986).	W. A. DICK, D. M. VAN DOREN, JR. G. B. TRIPLETT, JR., and J. E. HENRY	1986	NA	North America	United States of America	study50	40.417	-83.25
98	Dick, W. A., Van Doren, D. M., Triplett, G. B. & Henry, J. E. Influence of long-term tillage and rotation combinations on crop yields and selected soil parameters. II. Results obtained for a Typic Fragiudalf soil. 30 (1986).	W. A. DICK, D. M. VAN DOREN, JR., G. B. TRIPLETT, JR., and J. E. HENRY	1986	NA	North America	United States of America	study50	40.417	-83.25
99	Ding, W., Hume, D.J., Vyn, T.J. & Beauchamp, E.G. N credit of soybean to a following corn crop in Central Ontario. Can. J. Plant Sci.78, 29-33 (1998).	Ding, W., Hume, D.J., Vyn, T.J., Beauchamp, E.G.	1998	Canadian Journal of Plant Science	North America	Canada	study745	43.55	-80.25
100	Doolette, A. et al. Phosphorus uptake benefit for wheat following legume break crops in semi-arid Australian farming systems. Nutr. Cycl. Agroecosystems 113, 247-266 (2019).	Doolette, A., Armstrong, R., Tang, C., Guppy, C., Mason, S., McNeill, A.	2019	Nutrient Cycling in Agroecosystems	Oceania	Australia	study137	-36.067	140.083
101	Doughton, J.A. & Mackenzie, J. Comparative effects of black and green gram (mung beans) and grain sorghum on soil mineral nitrogen and subsequent grain sorghum yields on the Eastern Darling Downs. Aust. J. Exp. Agric. 24, 244-249 (1984).	J. A. Doughton; J. Mackenzie	1984	Australian Journal of Experimental Agriculture and Animal Husbandry	Oceania	Australia	study6	-31.085	150.93
102	Dowler, C. C., Hauser, E. W. & Johnson, A. W. Crop-herbicide sequences on a southeastern Coastal Plain soil. Weed Sci. 22, 500–505 (1974).	CLYDE C. DOWLER; E. W. HAUSER; A. W. JOHNSON	1974	Weed Science	North America	United States of America	study1021	32.556	-83.345
103	Drury, C.F. & Tan, C.S. Long-term (35 years) effects of fertilization, rotation and weather on corn yields. Can. J. Plant Sci.75, 355-362 (1995).	Drury, C. F.; C. S. Tan	1995	Canadian Journal of Plant Science	North America	Canada	study753	42.217	-82.733
104	Drury, C.F. et al. Impacts of 49-51 years of fertilization and crop rotation on growing season nitrous oxide emissions, nitrogen uptake and corn yields. Can. J. Plant Sci. 94, 421-433 (2014).	Drury, C.F., Reynolds, W.D., Tan, C.S., McLaughlin, N.B., Yang, X.M., Calder, W., Oloya, T.O., Yang, J.Y.	2014	Canadian Journal of Soil Science	North America	Canada	study753	42.217	-82.733
105	Dyke G. V. & Slope, D. B. Effects of previous legume and oat crops on grain yield and take-all in spring barley. J. Agric. Sci. 91, 443–451 (1978).	BY G. V. DYKE AND D. B. SLOPE	1978	The Journal of Agricultural Science | Cambridge Core	Europe	United Kingdom	study1103	51.81	-0.353
106	Ebelhar, S. A., Frye, W. W. & Blevins, R. L. Nitrogen from legume cover crops for no-tillage corn. Agron. J. 76, 51–55 (1984).	S. A. Ebelhar	1984	AGRONOMY JOURNAL, VOL	North America	United States of America	study289	38.078	-84.547
107	Eckert, D.J. Ridge planting for row crops on a poorly drained soil. 1. Rotation and drainage effects. Soil Tillage Res. 18, 181-188 (1990).	Eckert, D.J.	1990	Soil & Tillage Research	North America	United States of America	study832	41.218	-83.761
108	Edwards, J.H., Thurlow, D.L. & Eason, J.T. Influence of tillage and crop rotation on yields of corn, soybean, and wheat. Agron. J. 80, 76-80 (1988).	J. H. Edwards; D. L. Thurlow; J. T. Eason	1988	Agronomy journal	North America	United States of America	study787	34.264	-86.164
109	Eghball, B. & Varvel, G.E. Fractal analysis of temporal yield variability of crop sequences: implications for site-specific management. Agron. J. 89, 851-855 (1997).	Eghball, B., Varvel, G.E.	1997	Agronomy Journal	North America	United States of America	study62	40.829	-96.667
110	Ellis, J.R., Mason, S.C. & Roder, W. Grain sorghum-soybean rotation and fertilization influence on vesicular-arbuscular mycorrhizal fungi. Soil Sci. Soc. Am. J. 56, 789-794 (1992).	Ellis, J.R., Roder, W., Mason, S.C.	1992	Soil Science Society of America Journal	North America	United States of America	study55	40.829	-96.667
111	Engström, L. & Lindén, B. Importance of soil mineral N in early spring and subsequent net N mineralisation for winter wheat following winter oilseed rape and peas in a milder climate. Acta. Agric. Scand B Soil Plant Sci. 59, 402-413 (2009).	Engstrom, L., Linden, B.	2009	Acta Agriculturae Scandinavica Section B – Soil and Plant Science	Europe	Sweden	study321	55.716	13.067
112	Entz, M.H., Bullied, W.J., Forster, D.A., Gulden, R. & Vessey, J.K. Extraction of subsoil nitrogen by alfalfa, alfalfa–wheat, and perennial grass systems. Agron. J. 93, 495-503 (2001).	Entz, M.W., Bullied, W.J., Forster, D.A., Gulden, R., Vessey, J.K.	2001	Agronomy Journal	North America	Canada	study441	49.877	-97.139
113	Espinoza, S. et al. Contribution of legumes to wheat productivity in Mediterranean environments of Central Chile. Field. Crop. Res. 133, 150-159 (2012).	Espinoza, S., Ovalle, C., Zagal, E., Matus, I., Tay, J., Peoples, M.B., del Pozo, A.	2012	Field Crops Research	South America	Chile	study2	-35.967	-72.283
114	Espinoza, S., Ovalle, C. & Del Pozo, A. The contribution of nitrogen fixed by annual legume pastures to the productivity of wheat in two contrasting Mediterranean environments in Central Chile. Field. Crop. Res. 249, 107709 (2020).	Espinoza, S., Ovalle, C., del Pozo, A.	2020	Field Crops Research	South America	Chile	study2222	-35.967	-72.283
115	Evans, D.R., Williams, T.A. & Mason, S.A. Residual N effect of grazed white clover (trifolium repens)/ryegrass (Lolium perenne) swards on subsequent yields of spring barley. J. Agric. Sci. 118, 175-178 (1992).	Evans, D. R.; T. A. Williams; S. A. Mason	1992	Journal of Agricultural Science	Europe	United Kingdom	study754	52.416	-4.082
116	Evans, J. et al. Towards a more productive and sustainable cropping system in the democratic people's republic of Korea. I. Rice production. J. Sustain. Agric. 33, 528-551 (2009).	Evans, J., Jo, J.N., Mun, Y.G., Conyers, M., Paek, S.S., Eberbach, P., Ri, Y.J., Ko, S.C.T., Orchard, B., Ryang, Y.N., Jong, D.Y., Kim, T.R., Wolfe, E.C.	2009	Journal of Sustainable Agriculture	Asia	Republic of Korea	study322	39.087	125.679
117	Fan, R. et al. Tillage and rotation effects on crop yield and profitability on a black soil in Northeast China. Can. J. Plant Sci 92, 463-470 (2012).	Fan, R., Zhang, X., Liang, A., Shi, X., Chen, X., Bao, K., Yang, X., Jia, S.	2012	Canadian Journal of Soil Science	Asia	China	study79	44.2	125.55
118	Faris, M.A., Smith, D.L. & Coulman, B.E. Plow down effects of different forage legume species, cultivars, cutting strategies and seeding rates on the yields of subsequent crops. Plant Soil 95, 419-430 (1986).	M. A. Faris; D. L. Smith; B. E. Coulman	1986	Plant and Soil	North America	Canada	study776	45.418	-75.695
119	Fischler, M. & Wortmann, C. S. Green manures for maize-bean systems in eastern Uganda: Agronomic performance and farmers' perceptions. Agrofor. Syst. 47, 123-138, doi:10.1023/a:1006234523163 (1999).	M. FISCHLER* and C. S. WORTMANN_x000D__x000D_ CIAT Regional Programme on Beans in Eastern Africa, P.O. Box 6247, Kampala, Uganda_x000D__x000D_ (*Author for Correspondence: Current address: PASOLAC/IICA, Apartado Postal 01-77, San_x000D__x000D_ Salvador, El Salvador; E-mail: pasolac@es.com.sv)	1999	Agroforestry Systems	Africa	Uganda	study2261	0.433	33.466
120	Flower, K.C., Ward, P.R., Cordingley, N., Micin, S.F. & Craig, N. Rainfall, rotations and residue level affect no-tillage wheat yield and gross margin in a Mediterranean-type environment. Field. Crop. Res. 208, 1-10 (2017).	Flower, K.C., Ward, P.R., Cordingley, N., Micin, S.F., Craig, N.	2017	Field Crops Research	Oceania	Australia	study195	-31.633	117.233
121	Fordoński, G., Pszczółkowska, A., Krzebietke, S., Olszewski, J. & Okorski, A. Yield and mineral composition of seeds of leguminous plants and grain of spring wheat as well as their residual effect on the yield and chemical composition of winter oilseed rape seeds. J. Elem. 20, 827–838 (2015).	Gabriel Fordoński, Agnieszka Pszczó<U+0142>kowska, S<U+0142>awomir Krzebietke, Jacek Olszewski, Adam Okorski	2015	Journal of Elementology	Europe	Poland	study1120	53.583	19.85
122	Fouli, Y. et al. Double cropping effects on forage yield and the field water balance. Agric. Water Manag. 115, 104-117 (2012).	Fouli, Y., Duiker, S.W., Fritton, D.D., Hall, M.H., Watson, J.E., Johnson, D.H.	2012	Agricultural Water Management	North America	United States of America	study833	40.05	-76.25
123	Fox, R. H. & Piekielek, W. P. Fertilizer N equivalence of alfalfa, birdsfoot trefoil, and red clover for succeeding corn crops. J. Prod. Agric. 317, 313–317 (1988).	R. H. Fox and W. P. Piekielek	2013	J. Prod. Agric	North America	United States of America	study1008	40.05	-76.25
124	Franco, J.G. et al. Spring wheat yields following perennial forages in a semiarid no-till cropping system. Agron. J. 110, 2408-2416 (2018).	Franco, J.G., Duke, S.E., Hendrickson, J.R., Liebig, M.A., Archer, D.W., Tanaka, D.L.	2018	Agronomy Journal	North America	United States of America	study196	46.808	-100.916
125	Franzluebbers, A.J., Hons, F.M. & Saladino, V.A. Sorghum, wheat and soybean production as affected by long-term tillage, crop sequence and N fertilization. Plant Soil 173, 55-65 (1995).	Franzluebbers, A.J., Hons, F.M., Saladino, V.A.	1995	Plant and Soil	North America	United States of America	study834	32.533	-94.433
126	Friberg, H., Persson, P., Jensen, D.F. & Bergkvist, G. Preceding crop and tillage system affect winter survival of wheat and the fungal communities on young wheat roots and in soil. FEMS Microbiol. Lett. 366, fnz189 (2019).	Hanna Friberg, Paula Persson, Dan Funck Jensen and G<U+00F6>ran Bergkvist	2019	FEMS Microbiology Letters	Europe	Sweden	study142	59.833	17.667
127	Gakale, L.P. & Clegg, M.D. Nitrogen from soybean for dryland sorghum. Agron. J. 79, 1057-1061 (1987).	L. P. Gakale; M. D. Clegg	1987	Agron. J.	North America	United States of America	study62	40.829	-96.667
128	Gan, Y.T. et al. Diversifying crop rotations with pulses enhances system productivity. Sci. Rep. 5, 14625 (2015).	Gan, Y., Hamel, C., O'Donovan, J.T., Cutforth, H., Zentner, R.P., Campbell, C.A., Niu, Y., Poppy, L.	2015	Scientific Reports	North America	Canada	study197	50.28	-107.79
129	Gan, Y.T. et al. Influence of diverse cropping sequences on durum wheat yield and protein in the semiarid Northern Great Plains. Agron. J. 95, 245-252 (2003).	Gan, Y.T., Miller, P.R., McConkey, B.G., Zentner, R.P., Stevenson, F.C., McDonald, C.L.	2003	Agronomy Journal	North America	Canada	study98	50.2	-107.4
130	Gan, Y.T., Hamel, C., Kutcher, H.R. & Poppy, L. Lentil enhances agroecosystem productivity with increased residual soil water and nitrogen. Renew. Agr. Food Syst. 32, 319-330 (2017).	Gan, Y., Hamel, C., Kutcher, H.R., Poppy, L.	2017	Renewable Agriculture and Food Systems	North America	Canada	study197	50.28	-107.79
131	Gao, Y., et al. Interactive effects of tillage practices and cropping systems on the interannual variation of soil carbon, nitrogen content and corn yield in Mollisol. Soil and Crops 9, 323-334 (2020).	Gao., Y., Zhang, Y., Chen, X.W., Liang, A.Z.	2020	Soils and Crops	Asia	China	study79	44.2	125.55
132	Gaudin, A.C.M. et al. Increasing crop diversity mitigates weather variations and improves yield stability. PLoS One 10, e0113261 (2015).	Gaudin, A.C.M., Tolhurst, T.N., Ker, A.P., Janovicek, K., Tortora, C., Martin, R.C., Deen, W.	2015	Plos One	North America	Canada	study488	43.641	-80.406
133	Gaudin, A.C.M., Janovicek, K., Deen, B. & Hooker, D.C. Wheat improves nitrogen use efficiency of maize and soybean-based cropping systems. Agric. Ecosyst. Environ. 210, 1-10 (2015).	Gaudin, A.C.M., Janovicek, K., Deen, B., Hooker, D.C.	2015	Agriculture Ecosystems & Environment	North America	Canada	study68	42.433	-81.883
134	Gentry, L.F., Ruffo, M.L. & Below, F.E. Identifying factors controlling the continuous corn yield penalty. Agron. J. 105, 295-303 (2013).	Gentry, L.F., Ruffo, M.L., Below, F.E.	2013	Agronomy Journal	North America	United States of America	study837	40.058	-88.238
135	Gesch, R.W., Archer, D.W. & Forcella, F. Rotational effects of cuphea on corn, spring wheat, and soybean. Agron. J. 102, 145-153 (2010).	Gesch, R.W., Archer, D.W., Forcella, F.	2010	Agronomy Journal	North America	United States of America	study838	45.583	-95.9
136	Ghosh, B.N., Khola, O.P.S., Bhattacharyya, R., Dadhwal, K.S. & Mishra, P.K. Effect of potassium on soil conservation and productivity of maize/cowpea based crop rotations in the North-west Indian Himalayas. J. Mt. Sci. 13, 754-762 (2016).	Ghosh, B.N., Khola, O.P.S., Bhattacharyya, R., Dadhwal, K.S., Mishra, P.K.	2016	Journal of Mountain Science	Asia	India	study200	30.344	77.87
137	Ghosh, P. K. et al. Grain legume inclusion in cereal-cereal rotation increased base crop productivity in the long run. Exp. Agric. 56, 142-158, doi:10.1017/s0014479719000243 (2020).	Probir Kumar Ghosh1,<U+2020> , Kali Krishna Hazra2,*,<U+2020> , Madasur Subbabhat Venkatesh3, Chandra Sekhar Praharaj2 , Narendra Kumar2 , Chaitanya Prasad Nath2 , Ummed Singh2 and Sati Shankar Singh4	2020	Experimental Agriculture	Asia	India	study18	26.45	80.233
138	Giambalvo et al. Nitrogen efficiency component analysis in wheat under rainfed Mediterranean conditions: effects of crop rotation and nitrogen fertilization. Options Mediterraneennes. Serie A, Seminaires Mediterraneens 60, 169–173 (2004).	D. Giambalvo, L. Stringi, G. Durante, G. Amato and A.S. Frenda	2004	Options Mediterraneennes. Serie A, Seminaires Mediterraneens	Europe	Italy	study1132	37.554	13.531
139	Gill, K.S. Crop rotations compared with continuous canola and wheat for crop production and fertilizer use over 6 yr. Can. J. Plant Sci. 98, 1139-1149 (2018).	Gill, K.S.	2018	Canadian Journal of Plant Science	North America	Canada	study201	55.661	-117.103
140	Giri, G. & De, R. Effect of preceding grain legumes on dryland pearl millet in NW India. Exp. Agric. 15, 169-172 (1979).	G. Giri; R. De	1979	Exp. Agric.	Asia	India	study764	28.633	77.152
141	Gong, M.Q. et al. Effects of nitrogen reduction on rice yield and soil nutrients under different rotation systems. J. Anhui Agric. Sci. 48,152-156 (2020).	Gong, M.Q., Yi, F., Li, J.Q., Yang, L.N., Zhou, D.B., Wang, S., Yang, J., Qian, S.	2020	Journal of Anhui Agricultural Sciences	Asia	China	study868	31.81	121.21
142	Goplen, J.J. et al. Economic performance of crop rotations in the presence of herbicide-resistant giant ragweed. Agron. J. 110, 260-268 (2018).	Jared J. Goplen, Jeffrey A. Coulter, Craig C. Sheaffer, Roger L. Becker, _x000D__x000D_ Fritz R. Breitenbach, Lisa M. Behnken, and Jeffrey L. Gunsolus	2018	Agronomy Journal	North America	United States of America	study840	43.906	-92.563
143	Götze, P., Rücknagel, J., Wensch-Dorendorf, M., Märländer, B. & Christen, O. Crop rotation effects on yield, technological quality and yield stability of sugar beet after 45 trial years. Eur. J. Agron. 82, 50-59 (2017).	Goetze, P., Ruecknagel, J., Wensch-Dorendorf, M., Maerlaender, B., Christen, O.	2017	European Journal of Agronomy	Europe	Germany	study202	51.717	12.267
144	Grace, P.R., Oades, J.M., Keith, H.A. & Hancock, T.W. Trends in wheat yields and soil organic carbon in the permanent rotation trial at the Waite Agricultural Research Institute, South Australia. Aust. J. Exp. Agric. 35, 857-864 (1995).	Grace, P. R.; J. M. Oades; H. Keith; T. W. Hancock	1995	Australian Journal of Experimental Agriculture	Oceania	Australia	study756	-34.968	138.631
145	Grageda-Cabrera, O.A. et al. Fertilizer dynamics in different tillage and crop rotation systems in a Vertisol in Central Mexico. Nutr. Cycl. Agroecosystems 89, 125-134 (2011).	Grageda-Cabrera, O.A., Vera-Nunez, J.A., Aguilar-Acuna, J.L., Macias-Rodriguez, L., Aguado-Santacruz, G.A., Pena-Cabriales, J.J.	2011	Nutrient Cycling in Agroecosystems	North America	Mexico	study384	20.733	-101.317
146	Griffin, T.S., Larkin, R.P. & Honeycutt, C.W. Delayed tillage and cover crop effects in potato systems. Am. J. Potato Res. 86, 79-87 (2009).	Griffin, T.S., Larkin, R.P., Honeycutt, C.W.	2009	American Journal of Potato Research	North America	United States of America	study83	44.867	-69.283
147	Griffith, D.R., Kladivko, E.J., Mannering, J.V., West, T.D. & Parsons, S.D. Long-term tillage and rotation effects on corn growth and yield on high and low organic matter, poorly drained soils. Agron. J. 80, 599-605 (1988).	D. R. Griffith; E. J. Kladivko; J. V. Mannering; T. D. West; S. D. Parsons	1988	Agronomy journal	North America	United States of America	study346	40.467	-86.983
148	Grover, K. K., Karsten, H. D. & Roth, G. W. Corn grain yields and yield stability in four long-term cropping systems. Agron. J. 101, 940–946 (2009).	K. K. Grover, H. D. Karsten, and G. W. Roth	2009	Agronomy Journal	North America	United States of America	study341	40.7	-77.967
149	Guertal, E.A., Bauske, E.M. & Edwards, J.H. Crop rotation effects on sweet potato yield and quality. J. Prod. Agric 10, 70-73 (1997).	E. A. Guertal, E. M. Bauske, and J. H. Edwards	2013	Journal of Production Agriculture	North America	United States of America	study842	32.92	-86.672
150	Gul, I., Akinci, C., Doran, I., Kilic, H. & Baytekin, H. Effects of different previous crops and nitrogen rates on double cropping maize (Zea mays L.). Asian J. Chem. 20, 2947 (2008).	Gul, I., Akinci, C., Doran, I., Kilic, H., Baytekin, H.	2008	Asian Journal of Chemistry	Asia	Turkey	study449	37.9	40.233
151	Halvorson, A.D. & Reule, C.A. Irrigated corn and soybean response to nitrogen under no-till in Northern Colorado. Agron. J 98, 1367-1374 (2006).	Ardell D. Halvorson* and Curtis A. Reule	2006	Agronomy Journal	North America	United States of America	study532	40.6517	-104.999
152	Hamblin, J., Delane, R., Bishop, A. & Adam, G. The yield of wheat following lupins: Effects of different lupin genotypes and management. Aust. J. Agric. Res. 44, 645–649 (1993).	John Harnblin, Rob Delane, Alice Bishop, Glenn Adam	1993	Aust. J. Agric. Res.	Oceania	Australia	study1110	-28.34	114.58
153	Haque, I. & Lupwayi, N.Z. Nitrogen fixation by annual forage legumes and its contribution to succeeding wheat in the Ethiopian Highlands. J. Plant Nutr. 23, 963-977 (2000).	Haque, I., Lupwayi, N.Z.	2000	Journal of Plant Nutrition	Africa	Ethiopian	study15	9.031	38.141
154	Hargrove, W.L. Winter legumes as a nitrogen source for no-till grain sorghum. Agron. J. 78, 70-74 (1986).	W. L. Hargrove	1986	Agronomy journal	North America	United States of America	study777	33.246	-84.265
155	Hargrove, W.L., Touchton, J.T. & Johnson, J.W. Previous crop influence on fertilizer nitrogen requirements for double-cropped wheat. Agron. J. 75, 855-859 (1983).	W. L. Hargrove, J. T. Touchton, and J. W. Johnson	1983	AGRONOMY JOURNAL	North America	United States of America	study769	39.224	-76.936
156	Heenan, D.P. Effects of broad-leaf crops and their sowing time on subsequent wheat production. Field. Crop. Res. 43, 19-29 (1995).	Heenan, D. P.	1995	Field Crops Research	Oceania	Australia	study3	-35.083	147.333
157	Heenan, D.P., Taylor, A.C., Cullis, B.R. & Lill, W.J. Long term effects of rotation, tillage and stubble management on wheat production in Southern NSW. Aust. J. Agric. Resour. Econ. 45, 93-117 (1994).	Heenan, D. P.; A. C. Taylor; B. R. Cullis; W. J. Lill	1994	Australian Journal of Agricultural Research	Oceania	Australia	study3	-35.083	147.333
158	Helmers, M.J., Zhou, X., Baker, J.L., Melvin, S.W. & Lemke, D.W. Nitrogen loss on tile-drained Mollisols as affected by nitrogen application rate under continuous corn and corn-soybean rotation systems. Can. J. Plant Sci 92, 493-499 (2012).	M. J. Helmers, X. Zhou, J. L. Baker, S. W. Melvin, and D. W. Lemke	2010	Canadian Journal of Soil Science	North America	United States of America	study535	42.748	-94.496
159	Hergert, G.W. et al. Cropping systems for stretching limited irrigation supplies. J. Prod. Agric 6, 520-529 (1993).	Hergert, G.W., Klocke, N.L., Petersen, J.L., Nordquist, P.T., Clark, R.T., Wicks, G.A.	1993	Journal of Production Agriculture	North America	United States of America	study536	41.131	-100.767
160	Hesterman, O.B., Sheaffer, C.C., Barnes, D.K., Lueschen, W.E. & Ford, J.H. Alfalfa dry matter and nitrogen production, and fertilizer nitrogen response in legume-corn rotations. Agron. J. 78, 19-23 (1986).	O. B. Hesterman; C. C. Sheaffer; D. K. Barnes; W. E. Lueschen; J. H. Ford	1986	Agronomy Journal	North America	United States of America	study779	34.303	-83.82
161	Hirzel, J. et al. Different residues affect wheat nutritional composition. J. Soil Sci. Plant Nutr. 20, 75-82 (2020).	Juan Hirzel1 & Pablo Undurraga1& Lorenzo León1& Marcelo Panichini1& Jorge Carrasco2& Jorge González1& Iván Matus1	2019	Journal of Soil Science and Plant Nutrition	South America	Chile	study212	-36.517	-71.9
162	Holderbaum, J.F., Decker, A.M., Messinger, J.J., Mulford, F.R. & Vough, L.R. Fall-seeded legume cover crops for no-tillage corn in the humid East. Agron. J. 82, 117-124 (1990).	Holderbaum, J. F.; A. M. Decker; J. J. Meisinger; F. R. Mulford; L. R. Vough	1990	Agronomy Journal	North America	Canada	study497	43.011	-81.523
163	Holford, I. Effects of duration of grazed lucerne on long-term yields and nitrogen uptake of subsequent wheat. Aust. J. Agric. Resour. Econ. 31, 239-250 (1980).	I. C. R. Holford	1980	Australian Journal agriculture research	Oceania	Australia	study5	-31.085	150.93
164	Holland, J.F. & Herridge, D.F. Production of summer crops in Northern New South Wales. II. Effects of tillage and crop rotation on yields of sorghum. Aust. J. Agric. Resour. Econ. 43, 123-134 (1992).	Holland, J.F., Herridge, D.F.	1992	Australian Journal of Agricultural Research	Oceania	Australia	study538	-31.152	150.984
165	Honeycutt, C.W., Clapham, W.M. & Leach, S.S. Crop rotation and N fertilization effects on growth, yield, and disease incidence in potato. Am. J. Potato Res. 73, 45-61 (1996).	Honeycutt, C. W.; W. M. Clapham; S. S. Leach	1996	American Potato Journal	North America	United States of America	study83	44.867	-69.283
166	Hou, X.K., Zhai, R.C., Zhu, G.H. & Bei, L.X. Effects of crop rotation, continuous cropping and different cultivation methods on fertilizer utilization ratio of nitrogen and phosphorus. J. Heilongjiang Aug.First Land Reclam Univ., 44-52 (1995).	Hou, X.K., Zhai, R.C., Zhu, G.H. & Bei, L.X.	1995	Journal of Heilongjiang Bayi Agricultural University	Asia	China	study938	46.593	125.175
167	Howard, D.D.W.T., Chambers, A.Y. & Lessman, G.M. Rotation and fertilization effects on corn and soybean yields and soybean cyst nematode populations in a no-tillage system. Agron. J. 90, 518-522 (1998).	Donald D. Howard,* A. Y. Chambers, and Gary M. Lessman	1998	AGRONOMY JOURNAL	North America	United States of America	study539	35.115	-89.215
168	Hoyt, P.B. Residual effects of alfalfa and bromegrass cropping on yields of wheat grown for 15 subsequent years. Can. J. Plant Sci 70, 109-113 (1990).	Hoyt, P. B.	1990	Canadian Journal of Soil Science	North America	Canada	study501	54.955	-114.639
169	Huggins, D. R., Allmaras, R. R., Clapp, C. E., Lamb, J. A. & Randall, G. W. Corn-soybean sequence and tillage effects on soil carbon dynamics and storage. Soil Sci. Soc. Am. J. 71, 145–154 (2007).	D. R. Huggins R. R. Allmaras C. E. Clapp J. A. Lamb G. W. Randall	2007	Soil Science Society of America Journal	North America	United States of America	study1000	44.067	-93.53
170	Ingver, A. et al. Leguminous pre-crops improved quality of organic winter and spring cereals. Biol. Agric. Hortic 35, 46-60 (2019).	Anne Ingver, ülle Tamm, Ilmar Tamm, Sirje Tamm, Ilme Tupits, Ants Bender, Reine Koppel, Lea Narits & Mati Koppel	2018	Biological Agriculture & Horticulture	Europe	Estonia	study217	58.75	26.4
171	Iragavarapu, T.K.U.O., Randall, G.W. & Russelle, M.P. Yield and nitrogen uptake of rotated corn in a ridge tillage system. Agron. J. 89, 397-403 (1997).	Tammiraj K. Iragavarapu,* Gyles W. Randall, and Michael P. Russelle	1997	Agronomy Journal	North America	United States of America	study541	46.27	-94.001
172	Izaurralde, R.C., Juma, N.G., McGill, W.B., Haderlein, L. & Choudhary, M. Crop and nitrogen yield in legume-based rotations practiced with zero tillage and low-input methods. Agron. J. 87, 958-964 (1995).	Izaurralde, R. C.; M. Choudhary; N. G. Juma; W. B. McGill; L. Haderlein	1995	Agronomy Journal	North America	Canada	study503	53.417	-113.55
173	Jain, N.K., Besarwal, H.S. & Dashora, L.N. Production potential, profitability, sustainability and energetics of different wheat (Triticum aestivum)-based cropping systems. Arch. Agron. Soil Sci. 57, 477-487 (2011).	Navin Kumar Jain	2011	Archives of Agronomy and Soil Science	Asia	India	study543	24.931	74.042
174	Janovicek, K.J.U.O., Vyn, T.J. & Voroney, R.P. No-till corn response to crop rotation and in-row residue placement. Agron. J. 89, 588-596 (1997).	Ken J. Janovicek	1997	Agronomy Journal	North America	Canada	study544	43.641	-80.4
175	Jat, R.A., Dungrani, R.A., Arvadia, M.K. & Sahrawat, K.L. Diversification of rice (Oryza Sativa L.)-Based cropping systems for higher productivity, resource-use efficiency and economic returns in South Gujarat, India. Arch. Agron. Soil Sci. 58, 561-572 (2012).	Jat, R.A., Dungrani, R.A., Arvadia, M.K., Sahrawat, K.L.	2012	Archives of Agronomy and Soil Science	Asia	India	study385	20.928	72.905
176	Jensen, C.R. et al. The effect of lupins as compared with peas and oats on the yield of the subsequent winter barley crop. Eur. J. Agron. 20, 405-418 (2004).	Jensen, C.R., Joernsgaard, B., Andersen, M.N., Christiansen, J.L., Mogensen, V.O., Friis, P., Petersen, C.T.	2004	European Journal of Agronomy	Europe	Denmark	study460	55.63	9.201
177	Jeske, E.S., Tian, H., Hanford, K., Walters, D.T. & Drijber, R.A. Long-term nitrogen fertilization reduces extraradical biomass of arbuscular mycorrhizae in a maize (zea mays L.) cropping system. Agric. Ecosyst. Environ. 255, 111-118 (2018).	Elizabeth S. Jeskea, Hui Tianb, Kathryn Hanfordc, Daniel T. Waltersa,1, Rhae A. Drijbera	2017	Agriculture, Ecosystems and Environment	North America	United States of America	study218	41.2	-96.5
178	Johnson, A.W., Dowler, C.C., Baker, S.H. & Handoo, Z.A. Crop yields and nematode population densities in triticale-cotton and triticale-soybean rotations. J. Nematol. 30, 353 (1998).	Johnson, A.W., Dowler, C.C., Baker, S.H., Handoo, Z.A.	1998	Journal of Nematology	North America	United States of America	study465	32.556	-83.345
179	Johnson, N. C., Copeland, P. J., Crookston, R. K. & Pfleger, F. L. Mycorrhizae: Possible explanation for yield decline with continuous corn and soybean. Agron. J. 84, 387–390 (1992).	Nancy Collins Johnson, Philip J. Copeland, R. Kent Crookston, F. L. Pfleger	1992	Agronomy Journal	North America	United States of America	study77	44.067	-93.55
180	Jones, M. J. Effects of previous crop on yield and nitrogen response of maize at samaru, nigeria. Exp. Agric. 10, 273–279 (1974).	M. J. Jones	1974	Experimental Agriculture	Africa	Nigeria	study1068	11.183	7.633
181	Jones, M.J. & Singh, M. Time trends in crop yields in long-term trials. Exp. Agric. 36, 165-179 (2000).	Jones, M.J.	2000	Experimental Agriculture	Asia	Syrian Arab Republic	study33	35.933	37.167
182	Karlen, D.L., Kovar, J.L., Cambardella, C.A. & Colvin, T.S. Thirty-year tillage effects on crop yield and soil fertility indicators. Soil Tillage Res. 130, 24-41 (2013).	Douglas L. Karlen a, *, John L. Kovar a , Cynthia A. Cambardella a , Thomas S. Colvin b	2013	Soil & Tillage Research	North America	United States of America	study64	42.017	-93.75
183	Katsvairo, T.W. & Cox, W.J. Tillage× rotation× management interactions in corn. Agron. J. 92, 493-500 (2000).	Tawainga W. Katsvairo and William J. Cox*	2000	AGRONOMY JOURNAL	North America	United States of America	study69	42.75	-76.583
184	Kaye, N.M., Mason, S.C., Galusha, T.D. & Mamo, M. Nodulating and non-nodulating soybean rotation influence on soil nitrate-nitrogen and water, and sorghum yield. Agron. J. 99, 599-606 (2007).	Nanga Mady Kaye, Stephen C. Mason,* Tomie D. Galusha, and Martha Mamo	2007	AGRONOMY JOURNAL	North America	United States of America	study85	44.985	-93.229
185	Keisling. T. C., Scott. H.D., Waddle. B.A., Williams. W. & Frans. R.E. Winter cover crops influence on cotton yield and selected soil properties1. Commun. Soil Sci. Plant Anal. 25, 3087–3100 (1994).	T. C. Keisling , H. D. Scott , B. A. Waddle , W. Williams & R. E. Frans	2016	Communications in Soil Science and Plant Analysis	North America	United States of America	study997	33.423	-90.911
186	Kelley, K.W. & Sweeney, D.W. Placement of preplant liquid nitrogen and phosphorus fertilizer and nitrogen rate affects no-till wheat following different summer crops. Agron. J. 99, 1009-1017 (2007).	K. W . Kelley* and D. W . Sweeney	2007	Agronomy Journal	North America	United States of America	study546	37	-95
187	Kermah, M. et al. Legume–maize rotation or relay? Options for ecological intensification of smallholder farms in the Guinea savanna of Northern Ghana. Exp. Agric. 55, 673-691 (2019).	M. KERMAH	2018	Expl Agric	Africa	Guinea	study145	9.967	-0.667
188	Kermah, M. et al. Legume–maize rotation or relay? Options for ecological intensification of smallholder farms in the Guinea savanna of Northern Ghana. Exp. Agric. 55, 673-691 (2020).	M. KERMAH	2018	Expl Agric	Africa	Guinea	study145	9.967	-0.667
189	Khakbazan, M., Gan, Y.T, Bandara, M. & Huang, J. Economics of pulse crop frequency and sequence in a wheat-based rotation. Agron. J 112, 2058-2080 (2020).	Mohammad Khakbazan1 Yantai Gan2 Manjula Bandara3 Jianzhong Huang1	2020	Agronomy Journal	North America	Canada	study209	50.267	-107.767
190	Kimaro, A.A., Timmer, V.R., Chamshama, S.A.O., Ngaga, Y.N. & Kimaro, D.A. Competition between maize and pigeonpea in semi-arid Tanzania: Effect on yields and nutrition of crops. Agric. Ecosyst. Environ. 134, 115-125 (2009).	A.A. Kimaroa, V.R. Timmer , *, S.A.O. Chamshama , Y.N. Ngaga , D.A. Kimaro	2009	Agriculture, Ecosystems and Environment	Africa	United Republic of Tanzania	study329	-6.137	35.883
191	Kirkegaard, J.A. et al. Effect of previous crops on crown rot and yield of durum and bread wheat in Northern NSW. Aust. J. Agric. Resour. Econ. 55, 321-334 (2004).	Kirkegaard, J.A., Simpfendorfer, S., Holland, J., Bambach, R., Moore, K.J., Rebetzke, G.J.	2004	Australian Journal of Agricultural Research	Oceania	Australia	study469	-30.05	148.667
192	Kouyaté, Z., Franzluebbers, K., Juo, A.S.R. & Hossner, L.R. Tillage, crop residue, legume rotation, and green manure effects on sorghum and millet yields in the semiarid tropics of Mali. Plant Soil 225, 141-151 (2000).	Kouyate, Z., Franzluebbers, K., Juo, A.S.R., Hossner, L.R.	2000	Plant and Soil	Africa	Mali	study476	13.25	-5.95
193	Kramberger, B., Gselman, A., Janzekovic, M., Kaligaric, M. & Bracko, B. Effects of cover crops on soil mineral nitrogen and on the yield and nitrogen content of maize. Eur. J. Agron. 31, 103-109 (2009).	Branko Kramberger , Anastazija Gselman , Marjan Janzekovic , Mitja Kaligaric , Brigita Bracko	2009	European Journal of Agronomy	Europe	Slovenia	study330	46.517	15.7
194	Krupinsky, J. M., Tanaka, D. L., Lares, M. T. & Merrill, S. D. Leaf spot diseases of barley and spring wheat as influenced by preceding crops. Agron. J. 96, 259–266 (2004).	J. M. Krupinsky	2004	agronomy journal	North America	United States of America	study1130	46.773	-100.953
195	Krupinsky, J.M., Tanaka, D.L., Merrill, S.D., Liebig, M.A. & Hanson, J.D. Crop sequence effects of 10 crops in the Northern Great Plains. Agr. Syst. 88, 227-254 (2006).	Crop sequence effects of 10 crops in the_x000D__x000D_ northern Great Plains	2004	Agricultural Systems	North America	United States of America	study552	46.77	-100.95
196	Kumar Rao, J. V. D. K., Dart, P. J. & Sastry, P. V. S. S. Residual effect of pigeonpea (Cajanus cajan) on yield and nitrogen response of maize. Exp. Agric. 19, 131–141 (1983).	J. V. D. K. Kumar Rao, P. J. Dart, P. V. S. S. Sastry	1983	Experimental Agriculture	Asia	India	study1072	17.5	78.5
197	Kumar, K., Goh, K.M., Scott, W.R. & Frampton, C.M. Effects of N-15-labelled crop residues and management practices on subsequent winter wheat yields, nitrogen benefits and recovery under field conditions. J. Agric. Sci. 136, 35-53 (2001).	Kumar, K., Goh, K.M., Scott, W.R., Frampton, C.M.	2001	Journal of Agricultural Science	Oceania	New Zealand	study477	-43.483	172.45
198	Kuo, S. & Jellum, E. J. Influence of winter cover crop and residue management on soil nitrogen availability and corn. Agron. J. 94, 501–508 (2002).	Shiou Kuo* and Eric J. Jellum	2002	AGRONOMY JOURNAL	North America	United States of America	study993	47.206	-122.35
199	Kuo, S. & Jellum, E. J. Long-term winter cover cropping effects on corn (Zea mays L.) production and soil nitrogen availability. Biol. Fertil. Soils 31, 470–477 (2000).	S. Kuo; E.J. Jellum	2000	Biology and Fertility of Soils	North America	United States of America	study993	47.206	-122.35
200	Kureh, I., Kamara, A.Y. & Tarfa, B.D. Influence of cereal-legume rotation on striga control and maize grain yield in farmers’ fields in the Northern Guinea savanna of Nigeria. J. Agri. Rural Develop. in the Tropics and Subtropics (JARTS) 107, 41-54 (2006).	Kureh, I., Kamara, A.Y., Tarfa, B.D.	2006	Journal of Agriculture and Rural Development in the Tropics and Subtropics	Africa	Nigeria	study554	10.506	7.432
201	Kutcher, H. R., Johnston, A. M., Bailey, K. L. & Malhi, S. S. Managing crop losses from plant diseases with foliar fungicides, rotation and tillage on a Black Chernozem in Saskatchewan, Canada. Field. Crop. Res. 124, 205–212 (2011).	H.R. Kutcher, A.M. Johnston, K.L. Baileyc, S.S. Malhi	2011	Field Crops Research	North America	Canada	study418	52.861	-104.614
202	Lamb, J.A., Dowdy, R.H., Anderson, J.L. & Allmaras, R.R. Water quality in an irrigated sandy soil: Ridge tillage in rotated corn and soybean compared with full-width tillage in continuous corn. Soil Tillage Res. 48, 167-177 (1998).	Lamba, J.A., Dowdy, R.H., Anderson, J.L., Allmaras, R.R.	1998	Soil & Tillage Research	North America	United States of America	study479	45.526	-93.619
203	LaMondia, J.A. & Halbrendt, J.M. Rotation and green manure crops for management of lesion and dagger nematodes. J. Nematol. 42, 251-251 (2010).	LaMondia, J.A., Halbrendt, J.M.	2010	The American Phytopathological society	North America	United States of America	study83	44.867	-69.283
204	Langdale, G. W., Wilson, R. L. & Bruce, R. R. Cropping frequencies to sustain long-term conservation tillage systems. Soil Sci. Soc. Am. J. 54, 193–198 (1990).	G. W. Langdale, R. L. Wilson, Jr., and R. R. Bruce	1990	Soil Science Society of America Journal	North America	United States of America	study1144	33.844	-83.403
205	Lenssen, A.W., Johnson, G.D. & Carlson, G.R. Cropping sequence and tillage system influences annual crop production and water use in semiarid Montana, USA. Field. Crop. Res. 100, 32-43 (2007).	Lenssen, A.W., Johnson, G.D., Carlson, G.R.	2007	Soil & Tillage Research	North America	United States of America	study480	48.8	-110.017
206	Li, Z.P., Wang, J., Shang, Y.Q. & Zhang, S.H. Decomposition of cover crop residues in soils and its effects on winter wheat yield. Agri. Res. Arid Areas 37, 75-82+90 (2019).	Li, Z.P., Wang, J., Shang, Y.Q. & Zhang, S.H.	2019	Agri. Res. Arid Areas	Asia	China	study875	35.42	107.733
207	Liang, A. Lodging in corn varies with tillage and crop rotation: A case study after typhoon bolaven pummeling over the black soil Zeon in Northeast China. Pakistan Journal of Agricultural Sciences 54, 539-545 (2017).	Liang, A., Zhai, Z., McLaughlin, N.B., Yang, X., Zhang, X., Chen, X., Sun, B., Zhang, Y.	2017	Pakistan Journal of Agricultural Sciences	Asia	China	study79	44.2	125.55
208	Liben, F.M. et al. Conservation agriculture effects on crop productivity and soil properties in Ethiopia. Agron. J. 110, 758-767 (2018).	Liben, F.M., Tadesse, B., Tola, Y.T., Wortmann, C.S., Kim, H.K., Mupangwa, W.	2018	Agronomy Journal	Africa	Ethiopia	study226	9.083	36.967
209	Liben, F.M. et al. Conservation agriculture for maize and bean production in the Central Rift Valley of Ethiopia. Agron. J. 109, 2988-2997 (2017).	Liben, F.M., Hassen, S.J., Weyesa, B.T., Wortmann, C.S., Kim, H.K., Kidane, M.S., Yeda, G.G., Beshir, B.	2017	Agronomy Journal	Africa	Ethiopia	study225	8.425	39.375
210	Liebman, M., Drummond, F. A., Corson, S. & Zhang, J. Tillage and rotation crop effects on weed dynamics in potato production systems. Agron. J. 88, 18–26 (1996).	Matt Liebman,* Francis A. Drummond, Sue Corson, and Jianxin Zhang	1996	AGRONOMY JOURNAL	North America	United States of America	study1024	46.654	-68.008
211	Limon-Ortega, A., Govaerts, B. & Sayre, K.D. Straw management, crop rotation, and nitrogen source effect on wheat grain yield and nitrogen use efficiency. Eur. J. Agron. 29, 21-28 (2008).	Limon-Ortega, A., Govaerts, B., Sayre, K.D.	2008	European Journal of Agronomy	North America	Mexico	study20	27.33	-109.09
212	Lin, R. & Chen, C. Tillage, crop rotation, and nitrogen management strategies for wheat in Central Montana. Agron. J. 106, 475-485 (2014).	Ruiyu Lin	2014	soil tillage, conservation & Management	North America	United States of America	study88	47.05	-109.95
213	Linh, T. B. et al. Inclusion of upland crops in rice-based rotations affects chemical properties of clay soil (vol 31, pg 313, 2015). Soil Use Manag. 31, 544-544, doi:10.1111/sum.12218 (2015).	Linh, T.B., Sleutel, S., Elsacker, S.V., Guong, V.T., Khoa, L.V., Cornelis, W.M.	2015	Soil Use and Management	Asia	Viet Nam	study227	10.381	106.118
214	Linh, T.B., Sleutel, S., Vo Thi, G., Le Van, K. & Cornelis, W.M. Deeper tillage and root growth in annual rice-upland cropping systems result in improved rice yield and economic profit relative to rice monoculture. Soil Tillage Res. 154, 44-52 (2015).	Tran Ba, L., Sleutel, S., Vo Thi, G., Le Van, K., Cornelis, W.M.	2015	Soil & Tillage Research	Asia	Viet Nam	study227	10.381	106.118
215	Liu, K., Bandara, M., Hamel, C., Knight, J.D. & Gan, Y.T. Intensifying crop rotations with pulse crops enhances system productivity and soil organic carbon in semi-arid environments. Field Crop. Res. 248, 107657 (2020).	Liu, K., Bandara, M., Hamel, C., Knight, J.D., Gan, Y.	2020	Field Crops Research	North America	Canada	study147	50.283	-107.683
216	Lombin, L.G. Continuous cultivation and soil productivity in the semi-arid savannah: The influence of crop rotation. Agron. J. 73, 357-363 (1981).	L. G. Lombin	1981	Agronomy Journal	Africa	Nigeria	study766	11	7.633
217	López-Fando, C. & Almendros, G. Interactive effects of tillage and crop rotations on yield and chemical properties of soils in semi-arid central Spain. Soil Tillage Res. 36, 45–57 (1995).	C. Lopez-Fando, G. Almendros	1995	Soil & Tillage Researc	Europe	Spain	study1133	37.735	-4.081
218	Lund, M.G., Carter, P.R. & Oplinger, E.S. Tillage and crop rotation affect corn, soybean, and winter wheat yields. J. Prod. Agric 6, 207-213 (1993).	Lund, M.G., Carter, P.R., Oplinger, E.S.	1993	Journal of Production Agriculture	North America	United States of America	study555	43.326	-89.367
219	Lupwayi, N.Z. & Soon, Y.K. Nitrogen-related rotational effects of legume crops on three consecutive subsequent crops. Soil Sci. Soc. Am. J. 80, 306-316 (2016).	Lupwayi, N.Z., Soon, Y.K.	2016	Soil Science Society of America Journal	North America	Canada	study115	55.2	-119.4
220	M. E. Probert, P. S. Carberry, R. L. McCown, & J. E. T. Nitrogen benefits of lupins, field pea, and chickpea to wheat production in south-eastern Australia. Aust. J. Agric. Res. 49, 317–327 (1998).	E. L. Armstrong, D. P. Heenan, J. S. Pate, and M. J. Unkovich	1997	Australian Journal of Agricultural Research	Oceania	Australia	study3	-35.083	147.333
221	Ma, B.L., Ying, J., Dwyer, L.M., Gregorich, E.G. & Morrison, M.J. Crop rotation and soil N amendment effects on maize production in Eastern Canada. Can. J. Plant Sci. 83, 483-495 (2003).	Ma, B.L., Ying, J., Dwyer, L.M., Gregorich, E.G., Morrison, M.J.	2003	Canadian Journal of Soil Science	North America	Canada	study86	45.367	-75.717
222	Ma, B.L., Zheng, Z.M., Morrison, M.J. & Gregorich, E.G. Nitrogen and phosphorus nutrition and stoichiometry in the response of maize to various N rates under different rotation systems. Nutr. Cycl. Agroecosystems 104, 93-105 (2016).	Ma, B.L., Zheng, Z.M., Morrison, M.J., Gregorich, E.G.	2016	Nutrient Cycling in Agroecosystems	North America	Canada	study86	45.367	-75.717
223	Maaz, T. & Pan, W. Residual fertilizer, crop sequence, and water availability impact rotational nitrogen balances. Agron. J. 109, 2839-2862 (2017).	Maaz, T., Pan, W.	2017	Agronomy Journal	North America	United States of America	study228	46.757	-117.177
224	Macholdt, J., Styczen, M.E., Macdonald, A., Piepho, H. & Honermeier, B. Long-term analysis from a cropping system perspective: Yield stability, environmental adaptability, and production risk of winter barley. Eur. J. Agron. 117, 126056 (2020).	Macholdt, J., Styczen, M.E., Macdonald, A., Piepho, H.-P., Honermeier, B.	2020	European Journal of Agronomy	Europe	Germany	study150	56.76	8.88
225	Mady Kaye, N., Mason, S.C., Jackson, D.S. & Galusha, T.D. Crop rotation and soil amendment alters sorghum grain quality. Crop Sci. 47, 722-727 (2007).	Kaye, N.M., Mason, S.C., Jackson, D.S., Galusha, T.D.	2007	Crop Science	North America	United States of America	study55	40.829	-96.667
226	Mahama, G.Y., Prasad, P.V.V., Roozeboom, K.L., Nippert, J.B. & Rice, C.W. Cover crops, fertilizer nitrogen rates, and economic return of grain sorghum. Agron. J. 108, 1-16 (2016).	Mahama, G.Y., Prasad, P.V.V., Roozeboom, K.L., Nippert, J.B., Rice, C.W.	2016	Agronomy Journal	North America	United States of America	study558	39.158	-96.6
227	Mahler, R. L. & Auld, D. L. Evaluation of the green manure potential of Austrian winter peas in northern Idaho. Agron. J. 81, 258–264 (1989).	R. L. Mahler	1989	AGRONOMY JOURNAL	Europe	Russian Federation	study1061	46.727	-117.032
228	Malik, R. S. et al. Dynamic crop sequencing in Western Australian cropping systems. Crop Past. Sci. 66, 594–609 (2015).	Raj S. Malik,G, Mark Seymour, Robert J. French, John A. Kirkegaard, Roger A. Lawes,and Mark A. Liebig	2015	Crop & Pasture Science	Oceania	Australia	study1118	-33.683	117.627
229	Maloney, T.S., Silveira, K.G. & Oplinger, E.S. Rotational vs. Nitrogen-fixing influence of soybean on corn grain and silage yield and nitrogen use. J. Prod. Agric. 12, 175-187 (1999).	Maloney, T.S., Silveira, K.G., Oplinger, E.S.	1999	Journal of Production Agriculture	North America	United States of America	study561	43.325	-89.366
230	Maltas, A., Corbeels, M., Scopel, E., Wery, J. & Macena da silva, F. A. Cover crop and nitrogen effects on maize productivity in no-tillage systems of the Brazilian cerrados. Agron. J. 101, 1036–1046 (2009).	A. Maltas, M. Corbeels,* E. Scopel, J. Wery, and F. A. Macena da Silva	2009	Agronomy Journal	South America	Brazil	study1030	-17.7833	-51.9167
231	Mannan, M. A. Organic matter, nitrogen, and carbon: Nitrogen ratio of soils as affected by crops and cropping systems. Soil Sci. 93, 83–86 (1961).	M.A.MANNAN	1961	soil science	North America	United States of America	study1101	26.19	-97.972
232	Marcelo, A.V., Corá, J.E., Fernandes, C., Martins, M.D.R. & Jorge, R.F. Crop sequences in no-tillage system: Effects on soil fertility and soybean, maize and rice yield. Rev. Bras. Cienc. Solo 33, 417-428 (2009).	Marcelo, A.V., Cora, J.E., Fernandes, C., Martins, M.d.R., Jorge, R.F.	2009	Revista Brasileira De Ciencia Do Solo	South America	Brazil	study8	-21.256	-48.316
233	Martinrueda, I. et al. Tillage and crop rotation effects on barley yield and soil nutrients on a Calciortidic Haploxeralf. Soil Tillage Res. 92, 1-9 (2007).	Martin-Rueda, I., Munoz-Guerra, L.M., Yunta, F., Esteban, E., Tenorio, J.L., Lucena, J.J.	2007	Soil & Tillage Research	Europe	Spain	study52	40.533	-3.333
234	Mashingaidze, N., Twomlow, S., Madakadze, I.C., Mupangwa, W. & Mavunganidze, Z. Weed growth and crop yield responses to tillage and mulching under different crop rotation sequences in semi-arid conditions. Soil Use Manage. 33, 311-327 (2017).	Malobane, M.E., Nciizah, A.D., Mudau, F.N., Wakindiki, I.I.C.	2017	Soil Use and Management	Africa	Zimbabwe	study232	-20.389	28.515
235	Masri, Z. & Ryan, J. Soil organic matter and related physical properties in a Mediterranean wheat-based rotation trial. Soil Tillage Res. 87, 146–154 (2006).	Zuhair Masri, John Ryan	2006	Soil & Tillage Research	Asia	Syrian Arab Republic	study2003	36.017	36.933
236	Mazzoncini, M., Bàrberi, P., Cerrai, D., Rinaudo,V. & Belloni, P. Effects of green manure on soil nitrogen availability and crop productivity in a Mediterranean organic farming system. 1–9 (2004).	Marco Mazzoncini	2004	NA	Europe	Italy	study1060	43.681	10.344
237	Mbewe, D.N.M., Chishala, B.H., Chirwa, T.S. & Mafongoya, P.L. Changes in soil properties and their effects on maize productivity following Sesbania Sesban and Cajanus Cajan improved fallow systems in Eastern Zambia. Biol. Fertil. Soils 40, 20-27 (2004).	Chirwa, T.S., Mafongoya, P.L., Mbewe, D.N.M., Chishala, B.H.	2004	Biology and Fertility of Soils	Africa	Zambia	study429	-13.65	32.5667
238	McEwen, J., Darby, R.J., Hewitt, M.V. & Yeoman, D.P. Effects of field beans, fallow, lupins, oats, oilseed rape, peas, ryegrass, sunflowers and wheat on nitrogen residues in the soil and on the growth of a subsequent wheat crop. J. Agric. Sci. 115, 209-219 (1990).	McEwen, J.; R. J. Darby; M. V. Hewitt; D. P. Yeoman	1990	Journal of Agricultural Science	Europe	United Kingdom	study105	51.81	-0.358
239	Meyer-Aurich, A., Janovicek, K., Deen, W. & Weersink, A. Impact of tillage and rotation on yield and economic performance in corn-based cropping systems. Agron. J. 98, 1204–1212 (2006).	Andreas Meyer-Aurich, Ken Janovicek, William Deen, and Alfons Weersink	2006	Agronomy Journal	North America	Canada	study488	43.69	-80.417
240	Milev, G., Tonev, T.K. & Kiryakova, V. Influence of some agronomy factors on spike components after rare incidence of fusarium head blight epiphytoty of winter wheat. II. Effect of post-harvest residue incorporation. Bulg. J. Agric. Sci 14, 41 (2008).	G . MILEV , T. K. TONEV and V . KIRY AKOV A	2008	Bulgarian Journal of Agricultural Science	Europe	Bulgaria	study296	43.654	28.028
241	Mohammed, M.S. & Clegg, M.D. Pearl millet-soybean rotation and nitrogen fertilizer effects on millet productivity. Agron. J 85, 1009-1013 (1993).	M. S. Mohammed	1993	Agronomy Journal	North America	United States of America	study566	41.149	-101.722
242	Montemurro, F. & Maiorana, M. Agronomic practices at low environmental impact for durum wheat in Mediterranean conditions. J. Plant Nutr. 38, 624-638 (2015).	Francesco Montemurro	2014	Journal of Plant Nutrition	Europe	Italy	study90	47.45	3.067
243	Montemurro, F. & Maiorana, M. Cropping systems, tillage and fertilization strategies for durum wheat performance and soil properties. Int. J. Plant Prod. 8, 51-75 (2014).	F. Montemurro	2014	International Journal of Plant Production	Europe	Italy	study90	47.45	3.067
244	Moyer, J.R., Blackshaw, R.E., Doram, R.C., Huang, H.C. & Entz, T. Effect of previous crop and herbicides on weed growth and wheat yield. Can. J. Plant Sci. 85, 735-746 (2005).	Moyer, J.R., Blackshaw, R.E., Doram, R.C., Huang, H.C., Entz, T.	2005	Canadian Journal of Plant Science	North America	Canada	study575	49.7	-112.763
245	Munyinda, K., O'Halloran, I.P. & Karamanos, R.E. Yields of wheat in rotation with maize and soybeans in Zambia. Can. J. Plant Sci. 68, 747-753 (1988).	K. Munyinda; R. E. Karamanos; I. P. Ohalloran	1988	Canadian Journal of Soil Science	Africa	Zambia	study789	-16.686	25.024
246	Muoni, T., Mhlanga, B., Forkman, J., Sitali, M. & Thierfelder, C. Tillage and crop rotations enhance populations of earthworms, termites, dung beetles and centipedes: Evidence from a long-term trial in Zambia. J. Agric. Sci. 157, 504-514 (2019).	Muoni, T., Mhlanga, B., Forkman, J., Sitali, M., Thierfelder, C.	2019	Journal of Agricultural Science	Africa	Zambia	study240	-16.4	27.433
247	Mupangwa, W., Thierfelder, C. & Ngwira, A. Fertilization strategies in conservation agriculture systems with maize–legume cover crop rotations in Southern Africa. Exp. Agric. 53, 288-307 (2017).	Mupangwa, W., Thierfelder, C., Ngwira, A.	2016	Experimental Agriculture	Africa	Zimbabwe	study244	-13.973	33.654
248	Mussgnug, F., Becker, M., Son, T.T., Buresh, R.J. & Vlek, P.L.G. Yield gaps and nutrient balances in intensive, rice-based cropping systems on degraded soils in the Red River Delta of Vietnam. Field. Crop. Res. 98, 127-140 (2006).	F. Mussgnug	2006	Field Crops Research	Asia	Viet Nam	study567	21.333	106.017
249	Naab, J.B., Mahama, G.Y., Yahaya, I. & Prasad, P.V.V. Conservation agriculture improves soil quality, crop yield, and incomes of smallholder farmers in North Western Ghana. Front. Plant Sci. 8, 996 (2017).	Naab, J.B., Mahama, G.Y., Yahaya, I., Prasad, P.V.V.	2017	Frontiers in Plant Science	Africa	Ghana	study619	9.75	-2.5
250	Nafziger, E.D. & Dunker, R.E. Soil organic carbon trends over 100 years in the Morrow Plots. Agron. J 103, 261-267 (2011).	Nafziger, E.D., Dunker, R.E.	2011	Agronomy Journal	North America	United States of America	study620	40.104	-88.226
251	Ncube, B., Dimes, J.P., van Wijk, M.T., Twomlow, S.J. & Giller, K.E. Productivity and residual benefits of grain legumes to sorghum under semi-arid conditions in South-western Zimbabwe: Unravelling the effects of water and nitrogen using a simulation model. Field. Crop. Res. 110, 173-184 (2009).	Ncube, B., Dimes, J.P., van Wijk, M.T., Twomlow, S.J., Giller, K.E.	2009	Field Crops Research	Africa	Zimbabwe	study9	-20.383	28.5
252	Ngwira, A.R., Kabambe, V., Simwaka, P., Makoko, K. & Kamoyo, K. Productivity and profitability of maize-legume cropping systems under conservation agriculture among smallholder farmers in Malawi. Acta Agric. Scand B Soil Plant Sci. 70, 241-251 (2020).	Ngwira, A.R., Kabambe, V., Simwaka, P., Makoko, K., Kamoyo, K.	2020	Soil & Plant	Africa	Malawi	study152	-14.483	35.257
253	Nielsen, D. C. & Vigil, M. F. Legume green fallow effect on soil water content at wheat planting and wheat yield. Agron. J. 97, 684–689 (2005).	David C. Nielsen and Merle F. Vigil	2005	Agronomy Journal	North America	United States of America	study1038	40.15	-103.15
254	Niu, Y., Bainard, L., Bandara, M.S., Hamel, C. & Gan, Y. Soil residual water and nutrients explain about 30% of the rotational effect in 4-year pulse-intensified rotation systems. Can. J. Plant Sci. 97,852-864 (2017).	Niu, Y., Bainard, L.D., Bandara, M., Hamel, C., Gan, Y.	2017	Canadian Journal of Plant Science	North America	Canada	study248	50.483	-107.808
255	Norwood, C.A. Dryland winter wheat as affected by previous crops. Agron. J 92, 121-127 (2000).	Norwood, C.A.	2000	Agronomy Journal	North America	United States of America	study622	37.98	-100.866
256	Nouri, A. et al. Crop species in no-tillage summer crop rotations affect soil quality and yield in an Alfisol. Geoderma 345, 51-62 (2019).	Nouri, A., Lee, J., Yin, X., Saxton, A.M., Tyler, D.D., Sykes, V.R., Arelli, P.	2019	Geoderma	North America	United States of America	study128	35.9	-88.733
257	Nyagumbo, I. et al. Maize yield effects of conservation agriculture based maize–legume cropping systems in contrasting agro-ecologies of Malawi and Mozambique. Nutr. Cycl. Agroecosystems 105, 275-290 (2016).	Nyagumbo, I., Mkuhlani, S., Pisa, C., Kamalongo, D., Dias, D., Mekuria, M.	2016	Nutrient Cycling in Agroecosystems	Africa	Mozambique	study250	-13.483	33.576
258	Nykänen, A., Granstedt, A. & Jauhiainen, L. Residual effect of clover-rich leys on soil nitrogen and successive grain crops. AFSci 17, 73-87 (2008).	Nykanen, A., Granstedt, A., Jauhiainen, L., Laine, A.	2008	Agricultural and Food Science	Europe	Finland	study578	61.083	27.083
259	O’Donovan, J. T. et al. Effect of preceding crop and nitrogen application on malting barley quality. Can. J. Plant Sci. 97, 1014–1023 (2017).	J.T. O’Donovan , M.S. Izydorczyk , B. Tidemann , M.J. Edney , T.K. Turkington , C.A.Grant , K.N. Harker and Y. Gan	2017	Canadian Journal of Plant Science	North America	Canada	study204	52.58	-113.78
260	O’donovan, J. T. et al. Rotational effects of legumes and non-legumes on hybrid canola and malting barley. Agron. J. 106, 1921–1932 (2014).	John T. O’Donovan, Cynthia A. Grant, Robert E. Blackshaw, K. Neil Harker, Eric. N. Johnson,Yantai Gan, Guy P. Lafond, William E. May, T. Kelly Turkington, Newton Z. Lupwayi,F. Craig Stevenson, Debra L. McLaren, Mohammad Khakbazan, and Elwin G. Smith	2014	Crop Economics, Production & Management	North America	Canada	study269	52.58	-113.78
261	Obour, A.K., Stahlman, P.W. & Holman, J.D. Soil chemical properties as influenced by long-term glyphosate-resistant corn and soybean production in the central Great Plains, USA. Geoderma 277, 1-9 (2016).	Augustine K. Obour	2016	Geoderma	North America	United States of America	study625	39.617	102.15
262	Oikeh, S.O. et al. Integrated soil fertility management involving promiscuous dual-purpose soybean and upland NERICA enhanced rice productivity in the savannas. Nutr. Cycl. Agroecosystems 88, 29-38 (2010).	Oikeh, S.O., Houngnandan, P., Abaidoo, R.C., Rahimou, I., Toure, A., Niang, A., Akintayo, I.	2010	Nutr Cycl Agroecosyst	Africa	Benin	study361	8.851	1.792
263	Oikeh, S.O. et al. Integrated soil fertility management involving promiscuous dual-purpose soybean and upland nerica enhanced rice productivity in the savannas. Nutr. Cycl. Agroecosystems 88, 29-38 (2011).	Oikeh, S.O., Houngnandan, P., Abaidoo, R.C., Rahimou, I., Toure, A., Niang, A., Akintayo, I.	2010	Nutr Cycl Agroecosyst	Africa	Benin	study361	8.851	1.792
264	Ojiem, J.O., Franke, A.C., Vanlauwe, B., de Ridder, N. & Giller, K.E. Benefits of legume–maize rotations: Assessing the impact of diversity on the productivity of smallholders in Western Kenya. Field. Crop. Res. 168, 75-85 (2014).	Ojiem, J.O., Franke, A.C., Vanlauwe, B., de Ridder, N., Giller, K.E.	2014	Field Crops Research	Africa	Kenya	study627	0.233	34.733
265	Oliveira, M., Castro, C., Coutinho, J. & Trindade, H. N supply and pre-cropping benefits to triticale from three legumes in rainfed and irrigated Mediterranean crop rotations. Field. Crop. Res. 237, 32-42 (2019).	Oliveira, M., Castro, C., Coutinho, J., Trindade, H.	2019	Field Crops Research	Europe	Portugal	study156	41.187	-7.7366
266	Oswald, A. & Ransom, J.K. Striga control and improved farm productivity using crop rotation. Crop Prot. 20, 113-120 (2001).	A. Oswald!,",*, J.K. Ransom#	2001	Crop Protection	Africa	Kenya	study631	-0.033	34.8
267	Owen, K.J., Clewett, T.G., Bell, K.L. & Thompson, J.P. Wheat biomass and yield increased when populations of the root-lesion nematode (Pratylenchus thornei) were reduced through sequential rotation of partially resistant winter and summer crops. Crop Past. Sci. 65, 227 (2014).	K. J. Owen	2014	Crop & Pasture Science	Oceania	Australia	study633	-27.464	151.426
268	Oyer, L.J. & Touchton, J.T. Utilizing legume cropping systems to reduce nitrogen fertilizer requirements for conservation-tilled corn. Agron. J. 82, 1123-1127 (1990).	L. J. Oyer* and J. T. Touchton	1990	Agronomy Journal	North America	United States of America	study634	37.362	-81.261
269	Pal, M.S. Alternative crop production strategies for rice-wheat cropping systems in the Indo-Gangetic Plains of India. Aust. J. Exp. Agric. 43, 605 (2003).	M.S. PAL	2003	australian journal of experimental agriculture	Asia	India	study635	29	79.38
270	Papastylianou, I. Effect of preceding legume or cereal on barley grain and nitrogen yield. J. Agric. Sci. 108, 623–626 (1987).	I. PAPASTYLIANOU	1987	J. agric. Set., Camb	Asia	Cyprus	study1006	34.886	33.599
271	Papastylianou, I. Productivity and nitrogen fertilizer requirements of barley in rotation systems in rainfed Mediterranean conditions. Eur. J. Agron. 2, 119–129 (1993).	Papastylianou I	1993	European Journal of Agronomy	Asia	Cyprus	study1146	35.045	34.016
272	Paré, T., Chalifour, F.P., Bourassa, J. & Antoun, H. Forage-corn production and N fertilizer replacement values following 1 or 2 years of legumes. Can. J. Plant Sci.73, 477-493 (1993).	Thdophile Par	1992	Can. J. Plant Sci	North America	Canada	study636	46.637	-70.972
273	Parsons, K.J., Zheljazkov, V.D., MacLeod, J. & Caldwell, C.D. Soil and tissue phosphorus, potassium, calcium, and sulfur as affected by dairy manure application in a no-till corn, wheat, and soybean rotation. Agron. J. 99, 1306-1316 (2007).	Kimberley J. Parsons	2007	Agronomy	North America	United States of America	study641	45.351	-63.28
274	Partey, S.T., Saito, K., Preziosi, R.F. & Robson, G.D. Biochar use in a legume-rice rotation system: Effects on soil fertility and crop performance. Arch. Agron. Soil Sci. 62, 199-215 (2016).	Partey, S.T., Saito, K., Preziosi, R.F., Robson, G.D.	2016	Archives of Agronomy and Soil Science	Africa	Benin	study261	6.416	2.333
275	Perez-Brandan, C. et al. The effect of crop sequences on soil microbial, chemical and physical indicators and its relationship with soybean sudden death syndrome (complex of Fusarium species). Span J. Agric. Res. 12, 252–264 (2014).	Carolina Perez-Brandan, Jose Luis Arzeno, Jorgelina Huidobro1, Cinthia Conforto, Betiana Grümberg, Sally Hilton, Gary D. Bending, Jose Manuel Meriles and Silvina Vargas-Gil	2014	Spanish Journal of Agricultural Research	South America	Argentina	study1015	-24.895	-65.466
276	Peterson, T. A. & Varvel, G. E. Crop yield as affected by rotation and nitrogen rate. III. Corn. Agron. J. 81, 735–738 (1989).	Todd Andrews Peterson, G. E. Varvel	1989	AGRONOMY JOURNAL	North America	United States of America	study54	40.829	-96.667
277	Peterson, T.A. & Varvel, G.E. Crop yield as affected by rotation and nitrogen rate. II. Grain sorghum. Agron. J. 81, 731-734 (1989).	T. A. Peterson; G. E. Varvel	1989	Agron. J.	North America	United States of America	study54	40.829	-96.667
278	Pikul Jr, J.L., Osborne, S.L. & Riedell, W.E. Corn yield and nitrogen-and water-use under no-tillage rotations. Commun. Soil Sci. Plant Anal. 43, 2722-2734 (2012).	J. L. Pikul Jr .	2014	Communications in Soil Science and Plant Analysis	North America	United States of America	study294	44.317	-96.767
279	Pikul, J. L., Aase, J. K. & Cochran, V. L. Lentil green manure as fallow replacement in the semiarid northern Great Plains. Agron. J. 89, 867–874 (1997).	Joseph L. Pikul, Jr., J. Kristian Aase, and Yerian L. Cochran	1997	Agronomy Journal	North America	United States of America	study373	48.144	-104.517
280	Pikul, J. L., Hammack, L. & Riedell, W. E. Corn yield, nitrogen use, and corn rootworm infestation of rotations in the northern corn belt. Agron. J. 97, 854–863 (2005).	Joseph L. Pikul, Jr., Leslie Hammack, and Walter E. Riedell	2005	AGRONOMY JOURNAL	North America	United States of America	study294	44.317	-96.767
281	Porter, P. M., Crookston, R. K., Ford, J. H., Huggins, D. R. & Lueschen, W. E. Interrupting yield depression in monoculture corn: Comparative effectiveness of grasses and dicots. Agron. J. 89, 247–250 (1997).	Paul M. Porter,* R. Kent Crookston, J. Harlan Ford, David R. Huggins, and William E. Lueschen	1997	Agronomy Journal	North America	United States of America	study1137	44.235	-95.267
282	Potratz, D.J. et al. Strip-till, other management strategies, and their interactive effects on corn grain and soybean seed yield. Agron. J 112, 72-80 (2020).	Derek J. Potratz	2019	agronomy	North America	United States of America	study1175	43.33	-89.369
283	Prew, R. D. & Dyke, G. V. Experiments comparing ‘break crops’ as a preparation for winter wheat followed by spring barley. J. Agric. Sci. 92, 189–201 (1979).	R. D. PREW, G. V. DYKE	1979	J. agric. Sci., Camb.	Europe	United Kingdom	study1112	51.81	-0.374
284	Propheter, J.L. & Staggenborg, S. Performance of annual and perennial biofuel crops: Nutrient removal during the first two years. Agron. J. 102, 798-805 (2010).	Propheter, J.L., Staggenborg, S.	2010	Agronomy Journal	North America	United States of America	study648	40.283	-95.2
285	Propheter, J.L. & Staggenborg, S. Performance of annual and perennial biofuel crops: Nutrient removal during the first two years. Agron. J. 102, 798-805 (2011).	Propheter, J.L., Staggenborg, S.	2010	Agronomy Journal	North America	United States of America	study648	40.283	-95.2
286	Przednowek, D., Entz, M.H., Irvine, B., Flaten, D.N. & Thiessen Martens, J.R. Rotational yield and apparent N benefits of grain legumes in Southern Manitoba. Can. J. Plant Sci.84, 1093-1096 (2004).	D. W. A. Przednowek	2004	Can. J. Plant Sci.	North America	Canada	study650	56.012	-97.202
287	Qin, W., Zhang, X., Chen, S., Sun, H. & Shao, L. Crop rotation and N application rate affecting the performance of winter wheat under deficit irrigation. Agric. Water Manag. 210, 330-339 (2018).	Wenli Qin	2018	Agricultural Water Management	Asia	China	study653	37.88	114.68
288	Raimbault, B.A. & Vyn, T.J. Crop rotation and tillage effects on corn growth and soil structural stability. Agron. J. 83, 979-985 (1991).	Raimbault, B. A.; T. J. Vyn	1991	Agronomy Journal	North America	Canada	study602	43.685	-80.431
289	Rao, M.R. & Mathuva, M.N. Legumes for improving maize yields and income in semi-arid Kenya. Agric. Ecosyst. Environ. 78, 123-137 (2000).	Rao, M.R., Mathuva, M.N.	2000	Agric. Ecosyst. Environ.	Africa	Kenya	study589	-1.55	37.233
290	Rasiah, V. Temporal dynamics of soil nitrate-n after termination of forage phases in corn-forage rotation. Biol. Fertil. Soils 29, 201-206 (1999).	Rasiah, V.	1999	Biology and Fertility of Soils	North America	Canada	study488	42.446	-81.879
291	Reddy, K. N., Zablotowicz, R. M. & Krutz, L. J. Corn and soybean rotation under reduced tillage management: Impacts on soil properties, yield, and net return. Am. J. Plant Sci. 04, 10–17 (2013).	Krishna N. Reddy , Robert M. Zablotowicz, L. Jason Krutz	2013	American Journal of Plant Sciences	North America	United States of America	study1097	33.425	-90.911
292	Rego, T. J. & Nageswara Rao, V. Long-term effects of grain legumes on rainy-season sorghum productivity in a semi-arid tropical Vertisol. Exp. Agric. 36, 205–221 (2000).	T. J. Rego, V. N. Rao	2000	Experimental Agriculture	Asia	India	study1073	18	78
293	Rembon, F.S. & MacKenzie, A.F. Soybean nitrogen contribution to corn and residual nitrate under conventional tillage and no-till. Can. J. Plant Sci. 77, 543-551 (1997).	F . S. Rembon	2003	Can. J. Soil. Sci	North America	Canada	study656	45.644	-72.904
294	Rice, W. A., Olsen, P. E., Bailey, L. D., Biederbeck, V. O. & Slinkard, A. E. The use of annual legume green-manure crops as a substitute for summerfallow in the Peace River region. Can. J. Soil Sci. 73, 243–252 (1993).	w. A. Rice, P. E. olsen, L. D. Bailey, V. o. Biederbecks, and A. E Slinkard	1993	CANADTAN JOURNAL OF SOIL SCIENCE	North America	Canada	study1014	55.199	-119.401
295	Riedell, W.E. et al. Corn and soil fertility responses to crop rotation with low, medium, or high inputs. Crop Sci. 38, 427-433 (1998).	Walter E. Riedell	1998	Crop Science	North America	United States of America	study82	44.316	-96.766
296	Rochester, I.J., Peoples, M.B., Hulugalle, N.R., Gault, R.R. & Constable, G.A. Using legumes to enhance nitrogen fertility and improve soil condition in cotton cropping systems. Field. Crop. Res. 70, 27-41 (2001).	I.J. Rochester	2001	Field Crops Research	Oceania	Australia	study658	-30	150
297	Roder, W., Mason, S. C., Clegg, M. D. & Kniep, K. R. Crop root distribution as infl uenced by grain sorghum–soybean rotation and fertilization. Soil Sci. Soc. Am. J. 53, 1464–1470 (1989).	W. Roder, S. C. Mason, M. D. Clegg, K. R. Kniep	1989	Soil Science Society of America Journal	North America	United States of America	study55	40.829	-96.667
298	Roder, W., Mason, S.C., Clegg, M.D. & Kniep, K.R. Yield-soil water relationships in sorghum-soybean cropping systems with different fertilizer regimes. Agron. J. 81, 470-475 (1989).	W. Roder; S. C. Mason; M. D. Clegg; K. R. Kniep	1989	Agron. J.	North America	United States of America	study55	40.829	-96.667
299	Rogers, C. W., Smartt, A. D., Brye, K. R. & Norman, R. J. Nitrogen source effects on methane emissions from drill-seeded, delayed-flood rice production. Soil Sci. 182, 9–17 (2017).	Christopher W. Rogers; Alden D. Smartt; Kristofor R. Brye; Richard J. Norman	2017	Soil Science	North America	United States of America	study1022	35.667	-90.083
300	Ross, S.M. et al. The effects of three pulse crops on a second subsequent crop. Can. J. Plant Sci. 95, 779-786 (2015).	Ross, S.M., King, J.R., Williams, C.M., Strydhorst, S.M., Olson, M.A., Hoy, C.F., Lopetinsky, K.J.	2015	Canadian Journal of Plant Science	North America	Canada	study264	54.133	-114.233
301	Rubin, J.C., Struffert, A.M., Fernández, F.G. & Lamb, J.A. Maize yield and nitrogen use efficiency in upper Midwest irrigated sandy soils. Agron. J. 108, 1681-1691 (2016).	John C. Rubin	2016	SoIl FeRTIlITy & CRop NuTRITIoN	North America	United States of America	study659	45.714	-95.171
302	Ryan, J. et al. Crop sequences, nitrogen fertilizer and grazing intensity in relation to wheat yields in rainfed systems. J. Agric. Sci. 148, 205-216 (2010).	Ryan, J., Singh, M., Pala, M., Makhboul, R., Masri, S., Harris, H.C., Sommer, R.	2010	Journal of Agricultural Science	Asia	Syrian Arab Republic	study2003	36.017	36.933
303	Sadras, V.O., Baldock, J.A., Cox, J.W. & Bellotti, W.D. Crop rotation effect on wheat grain yield as mediated by changes in the degree of water and nitrogen co-limitation. Aust J Agric Resour Econ 55, 599-607 (2004).	Victor O. Sadras A,C , Jeff A. Baldock A , Jim W. Cox A , and W. D. Bellotti B	2004	Australian Journal of Agricultural Research	Oceania	Australia	study490	-34.533	138.75
304	Sainju, U. M., Lenssen, A. W., Caesar-TonThat, T. & Evans, R. G. Dryland crop yields and soil organic matter as influenced by long-term tillage and cropping sequence. Agron. J. 101, 243–251 (2009).	Upendra M. Sainju, Andrew W. Lenssen, Thecan Caesar-TonThat, and Robert G. Evans	2014	Agronomy Journal	North America	United States of America	study94	48.55	-104.833
305	Sainju, U. M., Singh, B. P., Whitehead, W. F. & Wang, S. Carbon supply and storage in tilled and nontilled soils as influenced by cover crops and nitrogen fertilization. J. Environ. Qual. 35, 1507–1517 (2006).	Upendra M. Sainju, Bharat P. Singh, Wayne F. Whitehead, Shirley Wang	2006	J. Environ. Qual	North America	United States of America	study1044	32.531	-83.892
306	Sainju, U. M., Whitehead, W. F. & Singh, B. P. Biculture legume-cereal cover crops for enhanced biomass yield and carbon and nitrogen. Agron. J. 97, 1403–1412 (2005).	Upendra M. Sainju, Wayne F. Whitehead, Bharat P. Singh	2005	Agron. J.	North America	United States of America	study1044	32.531	-83.892
307	Sainju, U.M. Cropping sequence and nitrogen fertilization impact on surface residue, soil carbon sequestration, and crop yields. Agron. J. 106, 1231-1242 (2015).	Sainju, U.M.	2014	Agronomy Journal	North America	United States of America	study91	48.55	-104.833
308	Sainju, U.M., Lenssen, A.W. & Barsotti, J.L. Dryland malt barley yield and quality affected by tillage, cropping sequence, and nitrogen fertilization. Agron. J. 105, 329-340 (2013).	Sainju, U.M., Lenssen, A.W., Barsotti, J.L.	2013	Agronomy Journal	North America	United States of America	study91	48.55	-104.833
309	Sainju, U.M., Stevens, W.B., Caesar-TonThat, T. & Liebig, M.A. Soil greenhouse gas emissions affected by irrigation, tillage, crop rotation, and nitrogen fertilization. J. Environ. Qual. 41, 1774-1786 (2012).	Sainju, U.M., Stevens, W.B., Caesar-TonThat, T., Liebig, M.A.	2012	Journal of Environmental Quality	North America	United States of America	study395	48.1	-103.1
310	Salim Khan, M. A., Katti, M. S. & Raja, V. Fodder legumes affecting sequential crop production and fertilizer N use efficiency. J. Agric. Sci. 105, 1–7 (1985).	M. A. SALIM KHAN, M. S. KATTI AND V. RAJA	1985	J.agric.Sci.,Camb	Asia	India	study1107	17.317	78.383
311	Salmerón, M., Cavero, J., Quílez, D. & Isla, R. Winter cover crops affect monoculture maize yield and nitrogen leaching under irrigated Mediterranean conditions. Agron. J. 102, 1700–1709 (2010).	Montserrat Salmerón, José Cavero, Dolores Quílez, Ramón Isla	2010	Agronomy Journal	Europe	Spain	study396	41.717	-0.817
312	Salmerón, M., Isla, R. & Cavero, J. Effect of winter cover crop species and planting methods on maize yield and N availability under irrigated Mediterranean conditions. Field. Crop. Res. 123, 89-99 (2011).	M. Salmeróna,<U+2217>, R. Islaa, J. Caverob	2011	Field Crops Research	Europe	Spain	study396	41.717	-0.817
313	Sanford, J.O. & Hairston, J.E. Effects of N fertilization on yield, growth, and extraction of water by wheat following soybeans and grain sorghum. Agron. J. 76, 623-627 (1984).	J. O. Sanford; J. E. Hairston	1984	AGRONOMY	North America	United States of America	study772	33.48	-89.733
314	Schahbazian, N. & Gretzmacher, R. Improving the productivity of winter wheat in Iran through rotation of wheat, fallow, soybean and alfalfa and manuring. Bodenkultur 49, 151-157 (1998).	N. Schahbazian und R. Gretzmacher	1998	Bodenkultur	Asia	Iran (Islamic Republic of)	study685	35.8	50.967
315	Schlegel, A.J. et al. Limited irrigation of corn-based no-till crop rotations in West Central Great Plains. Agron. J. 108, 1132-1141 (2016).	Alan J. Schlegel	2016	cRoP econoMics, PRoduction & MAnAGeMent	North America	United States of America	study43	38.47	-101.754
316	Schlegel, A.J., Assefa, Y., Haag, L.A., Thompson, C.R. & Stone, L.R. Soil water and water use in long-term dryland crop rotations. Agron. J. 111, 2590-2599 (2019).	Schlegel, A.J., Assefa, Y., Haag, L.A., Thompson, C.R., Stone, L.R.	2019	Agronomy Journal	North America	United States of America	study43	38.47	-101.754
317	Schlegel, A.J., Assefa, Y., Haag, L.A., Thompson, C.R. & Stone, L.R. Yield and overall productivity under long-term wheat-based crop rotations: 2000 through 2016. Agron. J. 111, 264-274 (2019).	Alan J. Schlegel	2018	crop economIcs, productIon, And mAnAgement	North America	United States of America	study43	38.47	-101.754
318	Schulz, S., Keatinge, J. & Wells, G.J. Productivity and residual effects of legumes in rice-based cropping systems in a warm-temperate environment: I. Legume biomass production and N fixation. Field. Crop. Res. 61, 23-35 (1999).	Schulz, S., Keatinge, J.D.H., Wells, G.J.	1999	Field Crops Research	Asia	Nepal	study21	27.667	85.333
319	Schulz, S., Keatinge, J.D.H., J. Wells, G. & Shrestha, R. Effect of legume management on forage production and residual effects on upland rice. J. Agron. Crop Sci. 184, 173-180 (2000).	Schulz, S., Keatinge, J.D.H., Wells, G.J., Shrestha, R.	2000	Journal of Agronomy and Crop Science	Asia	Nepal	study21	27.667	85.333
320	Schwenke, G. D., Brock, P. M., Haigh, B. M. & Herridge, D. F. Greenhouse gas emission reductions in subtropical cereal-based cropping sequences using legumes, DMPP-coated urea and split timings of urea application. Soil Res. 56, 724-736, doi:10.1071/sr18108 (2018).	Graeme D. Schwenke A, Philippa M. Brock B_x000D__x000D_ , Bruce M. Haigh A_x000D__x000D_ Graeme D. Schwenke, Philippa M.Brock, Bruce M. Haigh, and David F. HerridgeC	2010	Soil research	Oceania	Australia	study2271	-31.15	150.98
321	Shafi, M., Bakht, J., & Khan, M.A. Effect of crop sequence and crop residues on soil C, soil N and yield of maize. Pakistan Journal of Botany 42, 1651-1664 (2010).	Shafi, M., Bakht, J., Attaullah, Khan, M.A.	2010	Pakistan Journal of Botany	Asia	Pakistan	study25	34.017	71.833
322	Shafi, M., Bakht, J., Jan, M. & Shah, Z. Soil C and N dynamics and maize (Zea may l.) Yield as affected by cropping systems and residue management in North-western Pakistan. Soil Tillage Res. 94, 520-529 (2007).	Shafi, M., Bakht, J., Jan, M.T., Shah, Z.	2007	Soil & Tillage Research	Asia	Pakistan	study688	34.0167	71.8333
323	Shah, Z., Shah, S.H., Peoples, M.B., Schwenke, G.D. & Herridge, D.F. Crop residue and fertiliser N effects on nitrogen fixation and yields of legume–cereal rotations and soil organic fertility. Field. Crop. Res. 83, 1-11 (2003).	Shah, Z., Shah, S.H., Peoples, M.B., Schwenke, G.D., Herridge, D.F.	2003	Field Crops Research	Asia	Pakistan	study689	34.7667	72.2833
324	Shahzad, M., Farooq, M., Jabran, K. & Hussain, M. Impact of different crop rotations and tillage systems on weed infestation and productivity of bread wheat. Crop Prot. 89, 161-169 (2016).	Shahzad, M., Farooq, M., Jabran, K., Hussain, M.	2016	Crop Protection	Asia	Pakistan	study266	30.2	71.43
325	Sharma, A. R. & Behera, U. K. Nitrogen contribution through Sesbania green manure and dual-purpose legumes in maize-wheat cropping system: Agronomic and economic considerations. Plant Soil 325, 289–304 (2009).	A. R. Sharma & U. K. Behera	2009	Plant Soil	Asia	India	study1003	28.4	77.1
326	Sharma, A.R. & Behera, U.K. Recycling of legume residues for nitrogen economy and higher productivity in maize (zea mays)–wheat (Triticum Aestivum) cropping system. Nutr. Cycl. Agroecosystems 83, 197-210 (2009).	A. R. Sharma <U+00C6> U. K. Behera	2009	Nutrient Cycling in Agroecosystems	Asia	India	study339	28.4	77.1
327	Sharma, S. N. & Prasad, R. Effects of Sesbania green manuring and mungbean residue incorporation of productivity and nitrogen uptake of a rice-wheat cropping system. Bioresour. Technol. 67, 171–175 (1999).	S.N. Sharma, R. Prasad	1999	Bioresour. Technol.	Asia	India	study1013	28.633	77.183
328	Sharma, S.N.I.A., Prasad, R. & Singh, S. Residual effects of growing mungbean and uridbean on the yield and nitrogen uptake of a succeeding wheat crop. Fertil. Res. 44, 163-168 (1996).	Sharma, S. N.; R. Prasad; S. Singh	1996	Fertilizer Research	Asia	India	study23	28.635	77.155
329	Sheaffer, C.C., Simmons, S.R. & Schmitt, M.A. Annual medic and berseem clover dry matter and nitrogen production in rotation with corn. Agron. J. 93, 1080-1086 (2001).	Sheaffer, C.C., Simmons, S.R., Schmitt, M.A.	2001	Agronomy Journal	North America	United States of America	study691	44.669	-74.985
330	Siadat, S. A. et al. Rapeseed (Brassica napus L. var. oleifera) response to nitrogen fertilizer following different previous crops. Ital. J. Agron. 6, 199–203 (2011).	Seyyed A. Siadat, Mohammad R. Moradi-Telavat, Ghodratollah Fathi, Maryam Mazarei, Khalil Alamisaeid, Seyyed H. Mousavi	2011	Italian Journal of Agronomy	Asia	Iran (Islamic Republic of)	study1129	31.602	48.866
331	Sieling, K. & Christen, O. Crop rotation effects on yield of oilseed rape, wheat and barley and residual effects on the subsequent wheat. Arch. Agron. Soil Sci. 61, 1531-1549 (2015).	Sieling, K., Christen, O.	2015	Archives of Agronomy and Soil Science	Europe	Germany	study267	54.3	10
332	Sieling, K., Christen, O., Nemati, B. & Hanus, H. Effects of previous cropping on seed yield and yield components of oil-seed rape (Brassica napus L.). Eur. J. Agron. 6, 215–223 (1997).	Klaus Sieling , Olaf Christen, Bahadour Nemati, Herbert Hanus	1997	Eur. J. Agron.	Europe	Germany	study267	54.3	10
333	Sileshi, G. & Mafongoya, P.L. Effect of rotational fallows on abundance of soil insects and weeds in maize crops in Eastern Zambia. Appl. Soil Ecol. 23, 211-222 (2003).	Sileshi, G., Mafongoya, P.L.	2003	Applied Soil Ecology	Africa	Zambia	study12	-13.65	32.567
334	Sincik, M., Turan, Z. M. & Göksoy, A. T. Responses of potato (Solanum tuberosum L.) to green manure cover crops and nitrogen fertilization rates. Am. J. Potato Res. 85, 150–158 (2008).	Mehmet Sincik & Z. Metin Turan & A. Tanju G<U+00F6>ksoy	2008	AMERICAN JOURNAL OF POTATO RESEARCH	Asia	Turkey	study1017	40.183	29.037
335	Sindelar, A.J., Schmer, M.R., Jin, V.L., Wienhold, B.J. & Varvel, G.E. Crop rotation affects corn, grain sorghum, and soybean yields and nitrogen recovery. Agron. J. 108, 1592-1602 (2016).	Aaron J. Sindelar	2016	CROP ECONOMICS, PRODUCTION & MANAGEMENT	North America	United States of America	study665	31.167	-96.417
336	Sindelar, A.J., Schmer, M.R., Jin, V.L., Wienhold, B.J. & Varvel, G.E. Long-term corn and soybean response to crop rotation and tillage. Agron. J. 107, 2241-2252 (2015).	Aaron J. Sindelar	2015	Crop economics, Production & Management	North America	United States of America	study664	40.083	-96.05
337	Singer, J. W. & Cox, W. J. Corn growth and yield under different crop rotation, tillage, and management systems. Crop Sci. 38, 996–1003 (1998).	Jeremy W. Singer and William J. Cox	1998	Crop Sci.	North America	United States of America	study69	42.75	-76.583
338	Singer, J.W. & Cox, W.J. Agronomics of corn production under different crop rotations in New York. J. Prod. Agric 11, 462-468 (1998).	J. W. Singer and William J. Cox	2013	journal of production agriculture	North America	United States of America	study696	42.75	-76.583
339	Singh, R.K., Bohra, J.S., Nath, T., Singh, Y. & Singh, K. Integrated assessment of diversification of rice-wheat cropping system in Indo-Gangetic plain. Arch. Agron. Soil Sci. 57, 489-506 (2011).	Singh, R.K., Bohra, J.S., Nath, T., Singh, Y., Singh, K.	2011	Archives of Agronomy and Soil Science	Asia	India	study397	25.3	83.05
340	Singh, S., Prasad, R., Singh, B. V., Goyal, S. K. & Sharma, S. N. Effect of green manuring, blue-green algae and neem-cake-coated urea on wetland rice (Oryza sativa L.). Biol. Fertil. Soils 9, 235–238 (1990).	S. Singh, R. Prasad, B.V. Singh, S.K. Goyal, and S.N. Sharma	1990	Biol Fertil Soils	Asia	India	study1104	28.633	77.183
341	Singh, V.K., Sharma, B.B. & Dwivedi, B.S. The impact of diversification of a rice–wheat cropping system on crop productivity and soil fertility. J. Agric. Sci. 139, 405-412 (2002).	Singh, V.K., Sharma, B.B., Dwivedi, B.S.	2002	Journal of Agricultural Science	Asia	India	study700	29	79.5
342	Slope, D. B. & Etheridge, J. Effects of previous cropping and N fertilizer on grain yield and take-all in spring barley. J. Agric. Sci. 89, 459–465 (1977).	BY D. B. SLOPE AND JUDITH ETHERIDGE	1977	J agric Set Camb	Europe	United Kingdom	study1090	51.81	-0.353
343	Smiley, R. W., Ingham, R. E., Uddin, W. & Cook, G. H. Crop sequences for managing cereal cyst nematode and fungal pathogens of winter wheat. Plant Dis. 78, 1142–1149 (1994).	RW Smiley, RE Ingham, W Uddin, GH Cook	1994	Plant Disease	North America	United States of America	study1040	45.357	-118.057
344	Smith, B.J., Kirkegaard, J.A. & Howe, G.N. Impacts of brassica break-crops on soil biology and yield of following wheat crops. Aust. J. Agric. Resour. Econ. 55, 1-11 (2004).	Smith, B.J., Kirkegaard, J.A., Howe, G.N.	2004	Australian Journal of Agricultural Research	Oceania	Australia	study702	-35.2	149.1
345	Smith, R.G. & Gross, K.L. Weed community and corn yield variability in diverse management systems. Weed Sci. 54, 106-113 (2006).	Richard G. Smith	2006	Weed Science	North America	United States of America	study672	42.406	-85.402
346	Soon, Y.K. & Arshad, M.A. Contribution of di-nitrogen fixation by pea to the productivity and N budget of a wheat-based cropping system. J. Agric. Sci. 142, 629-637 (2004).	Soon, Y.K., Arshad, M.A.	2004	Journal of Agricultural Science	North America	Canada	study116	55.2	-119.383
347	Soon, Y.K. & Darwent, A.L. Effect of integrated management of couch grass (Elytrigia repens) on soil quality and crop nutrition. J. Agric. Sci. 130, 323-328 (1998).	Y. K. SOON * <U+F761><U+F76E><U+F764> A. L. DARWENT	1998	Journal of Agricultural Science	North America	Canada	study1007	55.216	-119.433
348	Sparrow, S.D., Cochran, V.L. & Sparrow, E.B. Residual effects of harvested and green-manured legumes on a subsequent barley crop in a subarctic environment. Can. J. Plant Sci.75, 453-456 (1995).	Sparrow, S. D.; V. L. Cochran; E. B. Sparrow	1995	Canadian Journal of Plant Science	North America	Canada	study615	64.062	-145.71
349	St. Luce, M. et al. Legumes can reduce economic optimum nitrogen rates and increase yields in a wheat–canola cropping sequence in Western Canada. Field. Crop. Res. 179, 12-25 (2015).	St Luce, M., Grant, C.A., Zebarth, B.J., Ziadi, N., O'Donovan, J.T., Blackshaw, R.E., Harker, K.N., Johnson, E.N., Gan, Y., Lafond, G.P., May, W.E., Khakbazan, M., Smith, E.G.	2015	Field Crops Research	North America	Canada	study97	50.033	-100.483
350	Stanger, T.F. & Lauer, J.G. Corn grain yield response to crop rotation and nitrogen over 35 years. Agron. J. 100, 643-650 (2008).	Trenton F. Stanger	2008	Agronomy	North America	United States of America	study70	42.833	-90.783
351	Starovoytov, A., Gallagher, R. S., Jacobsen, K. L., Kaye, J. P. & Bradley, B. Management of small grain residues to retain legume-derived nitrogen in corn cropping systems. Agron. J. 102, 895–903 (2010).	Anna Starovoytov, Robert S. Gallagher,* Krista L. Jacobsen,Jason P. Kaye, and Brosi Bradley	2010	Agronomy Journal	North America	United States of America	study1053	40.717	-77.933
352	Stecker, J.A., Buchholz, D.D., Hanson, R.G., Wollenhaupt, N.C. & McVay, K.A. Tillage and rotation effects on corn yield response to fertilizer nitrogen on Aqualf soils. Agron. J. 87, 409-415 (1995).	John A. Stecker	1995	Agronomy	North America	United States of America	study673	44.285	-96.769
353	Stempkowski, L. A. et al. Management of wheat stripe mosaic virus by crop rotation. Eur. J. Plant Pathol. 158, 349-361, doi:10.1007/s10658-020-02077-8 (2020).	Lucas Antonio Stempkowski & Fernando Sartori Pereira & Juliana Borba Valente，Monica Farias & Douglas Lau，Genei Antonio Dalmago & Anderson Santi & Talita，Bernardon Mar & Paulo Kuhnem & Ricardo Trezzi Casa & Amauri Bogo & Fábio，Nascimento da Silva	2020	Eurpean journal plant pathol	South America	Brazil	study2276	-28.233	-52.404
354	Stevens, W.B., Sainju, U.M., Caesar-TonThat, T. & Iversen, W.M. Malt barley yield and quality affected by irrigation, tillage, crop rotation, and nitrogen fertilization. Agron. J. 107, 2107-2119 (2015).	Stevens, W.B., Sainju, U.M., Caesar-TonThat, T., Iversen, W.M.	2015	Agronomy Journal	North America	United States of America	study92	48.1	-103.1
355	Strom, N., Hu, W., Haarith, D., Chen, S. & Bushley, K. Interactions between soil properties, fungal communities, the soybean cyst nematode, and crop yield under continuous corn and soybean monoculture. Appl. Soil Ecol. 147, 103388 (2020).	Strom, N., Hu, W., Haarith, D., Chen, S., Bushley, K.	2020	Applied Soil Ecology	North America	United States of America	study77	44.067	-93.55
356	Strong, W. M., Harbison, J., Nielsen, R. G. H., Hall, B. D. & Best, E. K. Nitrogen availability in a darling downs soil following cereal, oilseed and grain legume crops. 1. Soil nitrogen accumulation. Aust. J. Exp. Agric. 26, 347–351 (1986).	W. M. Strong, J. Harbison, R. G. H. Nielsen, B. D. Hall, E. K. Best	1986	Australian Journal of Experimental Agriculture	Oceania	Australia	study1065	-27.464	151.426
357	Stute, J.K. & Posner, J.L. Legume cover crops as a nitrogen source for corn in an oat-corn rotation. J. Prod. Agric. 8, 385-390 (1995).	Stute, J. K.; J. L. Posner	1995	J. Prod. Agric.	North America	United States of America	study73	43.064	-89.534
358	Sun, T. & Li, Z. Alfalfa-corn rotation and row placement affects yield, water use, and economic returns in Northeast China. Field. Crop. Res. 241, 107558 (2019).	Sun, T., Li, Z.	2019	Field Crops Research	Asia	China	study160	43.3	124.4
359	Swanepoel, C.M. et al. The benefits of conservation agriculture on soil organic carbon and yield in Southern Africa are site-specific. Soil Tillage Res. 183, 72-82 (2018).	Swanepoel, C.M., Roetter, R.P., van der Laan, M., Annandale, J.G., Beukes, D.J., du Preez, C.C., Swanepoel, L.H., van der Merwe, A., Hoffmann, M.P.	2018	Soil & Tillage Research	Africa	South Africa	study271	-26.493	26.602
360	Swanton, C.J., Chandler, K. & Janovicek, K.J. Integration of cover crops into no-till and ridge-till wheat (triticum aestivum L.)–corn (Zea mays L.) cropping sequence. Can. J. Plant Sci.76, 85-91 (1996).	Swanton, C. J.; K. Chandler; K. J. Janovicek	1996	Can. J. Plant Sci.	North America	United States of America	study618	42.627	-82.932
361	Sweeney, D. W. & Moyer, J. L. Legume green manures and conservation tillage for grain sorghum production on prairie soil. Soil Sci. Soc. Am. J. 58, 1518–1524 (1994).	Daniel W. Sweeney, Joseph L. Moyer	1994	Soil Science Society of America Journal	North America	United States of America	study1066	37	-95
362	Szymanska, G. et al. The long-term effect of legumes as forecrops on the productivity of rotation winter triticale-winter rape with nitrogen fertilisation. Acta Agric. Scand B Soil Plant Sci. 70, 128-134 (2020).	Szymanska, G., Faligowska, A., Panasiewicz, K., Szukala, J., Ratajczak, K., Sulewska, H.	2019	Acta Agriculturae Scandinavica Section B-Soil and Plant Science	Europe	Poland	study161	52.565	15.895
363	Tan, C.S., Drury, C.F., Reynolds, W.D., Groenevelt, P.H. & Dadfar, H. Water and nitrate loss through tiles under a clay loam soil in Ontario after 42 years of consistent fertilization and crop rotation. Agric. Ecosyst. Environ. 93, 121-130 (2002).	Tan, C.S., Drury, C.F., Reynolds, W.D., Groenevelt, P.H., Dadfar, H.	2002	Agriculture Ecosystems & Environment	North America	Canada	study753	42.217	-82.733
364	Tanaka, D. L., Krupinsky, J. M., Merrill, S. D., Liebig, M. A. & Hanson, J. D. Dynamic cropping systems for sustainable crop production in the northern Great Plains. Agron. J. 99, 904–911 (2007).	D. L. Tanaka, J. M. Krupinsky, S. D. Merrill, M. A. Liebig, J. D. Hanson	2007	Agron. J.	North America	United States of America	study1116	46.773	-100.953
365	Tanaka, D. L., Liebig, M. A., Krupinsky, J. M. & Merrill, S. D. Crop sequence influences on sustainable spring wheat production in the northern Great Plains. Sustainability 2, 3695–3709 (2010).	Donald L. Tanaka, Mark A. Liebig, Joseph M. Krupinsky and Stephen D. Merrill	2010	Sustainability	North America	United States of America	study1032	46.773	-100.953
366	Taner, A., Kaya, Y., Aisoy, R.Z., Gültekin, 0. & Partigöç, F. Effect of tillage systems on energy use efficiency in wheat based cropping sequence. Int. J. Agric. Biol. 18, 353-361 (2016).	Taner, A., Kaya, Y., Arisoy, R.Z., Gultekin, I., Partigoc, F.	2016	International Journal of Agriculture and Biology	Asia	Turkey	study274	37.869	32.554
367	Tang, W.G. et al. Impacts of winter planting patterns on soil heavy metal content and grain quality in late rice in double cropping rice area. Acta Agron. Sin. 37, 1457-1464 (2011).	Tang, W.G., Tang, H.M., Luo, Z.C., Wang, K., Yang, G.L., Xiao, X.P.	2011	Acta Agronomica Sinica	Asia	China	study903	28.202	113.092
368	Tedla, A., Mamo, T., Klaij, M.C. & Diedhiou, M.L. Effects of cropping system, seed bed management and fertility interactions on biomass of crops grown on a Vertisol in the central highlands of Ethiopia. J. Agron. Crop. Sci. 183, 205-211 (1999).	Tedla, A., Mamo, T., Klaij, M.C., Diedhiou, M.L.	1999	Journal of Agronomy and Crop Science-Zeitschrift Fur Acker Und Pflanzenbau	Africa	Ethiopia	study715	9.041	38.784
369	Tekin, S. et al. Comparison of wheat-based rotation systems and monocropping systems under dryland Mediterranean conditions. Int J Agr Biol Eng 10, 203-213 (2017).	Tekin, S., Yazar, A., Barut, H.	2017	International Journal of Agricultural and Biological Engineering	Asia	Turkey	study275	36.8	35.283
370	Thierfelder, C. & Wall, P.C. Rotation in conservation agriculture systems of Zambia: Effects on soil quality and water relations. Exp. Agric. 46, 309-325 (2010).	Thierfelder, C., Wall, P.C.	2010	Experimental agriculture	Africa	Zambia	study240	-16.4	27.733
371	Thomas, G.A. et al. Crop rotations for sustainable grain production on a Vertisol in the semi-arid subtropics. J. Sustain. Agric. 35, 2-26 (2010).	Thomas, G.A., Dalal, R.C., Weston, E.J., King, A.J., Holmes, C.J., Orange, D.N., Lehane, K.J.	2011	Journal of Sustainable Agriculture	Oceania	Australia	study7	-28.5	148.75
372	Thomas, G.A. et al. Pasture - crop rotations for sustainable production in a wheat and sheep-based farming system on a Vertosol in South-west Queensland, Australia. Anim. Prod. Sci. 49, 682 (2009).	G. A. Thomas, R. C. Dalal, E. J. Weston, K. J. Lehane, A. J. King, D. N. Orange, C. J. Holmes and G. B. Wildermuth	2009	Animal Production Science	Oceania	Australia	study7	-28.5	148.75
373	Tian, G., Kolawole, G. O., Kang, B. T. & Kirchhof, G. Nitrogen fertilizer replacement indexes of legume cover crops in the derived savanna of West Africa. Plant Soil 224, 287–296 (2000).	G. Tian	2000	Plant and Soil	Africa	Nigeria	study1059	7.583	3.867
374	Toomsan, B. et al. Biological N-2 fixation and residual N benefit of pre-rice leguminous crops and green manures. NJAS-WAGEN J LIFE SC 48, 19-29 (2000).	Toomsan, B., Cadisch, G., Srichantawong, M., Thongsodsaeng, C., Giller, K.E., Limpinuntana, V.	2000	Netherlands Journal of Agricultural Science	Asia	Thailand	study716	16.311	102.815
375	Toomsan, B., McDonagh, J. F., Limpinuntana, V. & Giller, K. E. Nitrogen fixation by groundnut and soyabean and residual nitrogen benefits to rice in farmers’ fields in Northeast Thailand. Plant Soil 175, 45–56 (1995).	B. Toomsan , J. E McDonagh , V. Limpinuntana and K. E. Giller	1995	Plant and Soil	Asia	Thailand	study1102	17.758	102.6
376	Torbert, H.A., Reeves, D.W. & Mulvaney, R.L. Winter legume cover crop benefits to corn: Rotation vs. Fixed-nitrogen effects. Agron. J. 88, 527-535 (1996).	Torbert, H. A.; D. W. Reeves; R. L. Mulvaney	1996	Agronomy Journal	North America	United States of America	study523	32.442	-85.897
377	Torstensson, G. Nitrogen delivery and utilization by subsequent crops after incorporation of leys with different plant composition. Biol. Agric. Hortic 16, 129-143 (1998).	Torstensson, G.	1998	Biological Agriculture & Horticulture	Europe	Sweden	study717	56.4833	13
378	Tounkara, A. et al. Inorganic fertilizer use efficiency of millet crop increased with organic fertilizer application in rainfed agriculture on smallholdings in Central Senegal. Agric. Ecosyst. Environ. 294, 106878 (2020).	Tounkara, A., Clermont-Dauphin, C., Affholder, F., Ndiaye, S., Masse, D., Cournac, L.	2020	Agriculture, Ecosystems and Environment	Africa	Senegal	study162	14.501	-16.503
379	Traore, H., Barro, A., Yonli, D., Stewart, Z. & Prasad, V. Water conservation methods and cropping systems for increased productivity and economic resilience in Burkina Faso. Water 12, 976 (2020).	Traore, H., Barro, A., Yonli, D., Stewart, Z., Prasad, V.	2020	Water	Africa	Burkina Faso	study163	12.267	-2.15
380	Turco, R.F., Bischoff, M., Breakwell, D.P. & Griffith, D.R. Contribution of soil-borne bacteria to the rotation effect in corn. Plant Soil 122, 115-120 (1990).	Turco, R.F., Bischoff, M., Breakwell, D.P., Griffith, D.R.	1990	Plant and Soil	North America	United States of America	study346	40.467	-86.983
381	Van Duijnen, R., Roy, J., Härdtle, W. & Temperton, V.M. Precrop functional group identity affects yield of winter barley but less so high carbon amendments in a mesocosm experiment. Front. Plant Sci. 9,912 (2018).	van Duijnen, R., Roy, J., Haerdtle, W., Temperton, V.M.	2018	Frontiers in Plant Science	Europe	Germany	study277	53.24	10.413
382	Vanlauwe, B. et al. Utilization of rock phosphate by crops on a representative toposequence in the Northern Guinea savanna zone of Nigeria: Response by maize to previous herbaceous legume cropping and rock phosphate treatments. Soil Biol. Biochem. 32, 2079-2090 (2000).	Vanlauwe, B., Diels, J., Sanginga, N., Carsky, R.J., Deckers, J., Merckx, R.	2000	Soil Biology & Biochemistry	Africa	Nigeria	study719	10.394	7.712
383	Vanotti, M. B. & Bundy, L. G. Soybean effects on soil nitrogen availability in crop rotations. Agron. J. 87, 676–680 (1995).	Matias B. Vanotti Larry G. Bundy	1995	Agronomy Journal	North America	United States of America	study70	42.833	-90.783
384	Varvel, G.E. & Peterson, T.A. Nitrogen fertilizer recovery by corn in monoculture and rotation systems. Agron. J. 82, 935-938 (1990).	G. E. Varvel* and Todd Andrews Peterson	1990	Agronomy Journal	North America	United States of America	study58	41.156	-96.496
385	Varvel, G.E. & Peterson, T.A. Nitrogen fertilizer recovery by grain sorghum in monoculture and rotation systems. Agron. J. 83, 617-622 (1991).	Varvel, G.E., Peterson, T.A.	1991	Agronomy Journal	North America	United States of America	study44	41.146	-96.497
386	Varvel, G.E. & Wilhelm, W.W. Soybean nitrogen contribution to corn and sorghum in Western corn belt rotations. Agron. J. 95, 1220-1225 (2003).	Varvel, G.E., Wilhelm, W.W.	2003	Agronomy Journal	North America	United States of America	study1157	41.146	-96.497
387	Varvel, G.E. Monoculture and rotation system effects on precipitation use efficiency of corn. Agron. J. 86, 204-208 (1994).	Gary E. Varvel	1994	Agronomy Journal	North America	United States of America	study58	41.156	-96.496
388	Varvel, G.E. Precipitation use efficiency of soybean and grain sorghum in monoculture and rotation. Soil Sci. Soc. Am. J. 59, 527-531 (1995).	Gary E. Varvel	1995	Soil Science Society of America Journal	North America	United States of America	study58	41.156	-96.496
389	Varvel, G.E., Klocke, N.L. & Wilhelm, W. Corn-soybean rotation effects on soil and plant N indices. Amer. Soc. Agri. Eng. 95, 235-238 (1995).	Varvel, G.E., Klocke, N.L., Wilhelm, W.W., Amer Soc Agr, E.	1995	American Society of Agricultural Engineers,	North America	United States of America	study845	41.09	-100.769
390	Veloso, M. G., Cecagno, D. & Bayer, C. Legume cover crops under no-tillage favor organomineral association in microaggregates and soil C accumulation. Soil Tillage Res. 190, 139–146 (2019).	MURIloG. Veloso, Diego Cecagno Cimelio Bayer	2019	soil and tillage research	South America	Brazil	study324	-30.1	-51.683
391	Videnovic, Z. et al. Effect of long term crop rotation and fertiliser application on maize productivity. Turk. J. Field Crops 18, 233-237 (2013).	Videnovic, Z., Jovanovic, Z., Dumanovic, Z., Simic, M., Srdic, J., Dragicevic, V., Spasojevic, I.	2013	Turkish Journal of Field Crops	Europe	Serbia	study846	44.867	20.333
392	Vogel, A. & Below, F. Hybrid selection and agronomic management to lessen the continuous corn yield penalty. Agronomy 8, 228 (2018).	Vogel, A.M., Below, F.E.	2018	Agronomy-Basel	North America	United States of America	study847	40.253	-88.253
393	Vogel, A.M. & Below, F.E. Residue and agronomic management to reduce the continuous corn yield penalty. Agronomy (Basel) 9, 567 (2019).	Vogel, A.M., Below, F.E.	2019	Agronomy-Basel	North America	United States of America	study165	40.113	-88.264
394	Vrtílek, P., Smutný, V., Dryšlová, T., Neudert, L. & Křen, J. The effect of agronomic measures on grain yield of winter wheat in drier conditions. Plant Soil Environ. 65, 63-70 (2019).	Vrtilek, P., Smutny, V., Dryslova, T., Neudert, L., Kren, J.	2019	Plant Soil and Environment	Europe	Czech Republic	study278	49.022	16.632
395	Wagger, M. G. Cover Cover crops management and nitrogen rate in relation to growth and yield of no-till corn. Agron. J. 81, 533–538 (1989).	M.G. Wagger	1989	AGRONOMY JOURNAL	North America	United States of America	study1026	36.117	-79.657
396	Wagger, M.G. & Denton, H.P. Crop and tillage rotations: grain yield, residue cover, and soil water. Soil Sci. Soc. Am. J. 56, 1233-1237 (1992).	Wagger, M.G., Denton, H.P.	1992	Soil Science Society of America Journal	North America	United States of America	study849	36.38	-79.695
397	Wang, L. et al. Effects of seven diversified crop rotations on selected soil health indicators and wheat productivity. Agronomy 10, 235 (2020).	Wang, L., Zhao, Y., Al-Kaisi, M., Yang, J., Chen, Y., Sui, P.	2020	Agronomy-Basel	Asia	China	study166	37.683	116.617
398	Wang, S.B. et al. Effects of multiple winter cropping on soil organic carbon and double-cropping rice yield in the south of China. Acta Ecol. Sin. 38, 6603-6610 (2018).	Wang, S.B., Wang, L.X., Yang, W.T., Yang, B.J., Zhou, Q., Huang, G.Q.	2018	Acta Ecol. Sin.	Asia	China	study972	28.711	117.072
399	Wang, Y.M., Lei, Y.F., Wei, Z.W. & Han, Z.S. Effects of different rotation modes on yield, quality of silage corn, and soil fertility. Acta Agric. Nucl. Sin. 31, 1803-1810 (2017).	Wang, Y.M., Lei, Y.F., Wei, Z.W. & Han, Z.S.	2017	Acta Agriculturae Nucleatae Sinica	Asia	China	study882	31.65	121.525
400	Warman, P. R. Effect of incorporated green manure crops on subsequent oat production in an acid, infertile silt loam. Plant Soil 134, 115–119 (1991).	RR. WARMAN	1991	Plant and Soil	North America	Canada	study1096	45.716	-63.267
401	Watkins, K.B., Anders, M.M. & Windham, T.E. An economic comparison of alternative rice production systems in Arkansas. J. Sustain. Agric. 24, 57-78 (2004).	Watkins, K.B., Anders, M.M., Windham, T.E.	2004	Journal of Sustainable Agriculture	North America	United States of America	study27	34.45	-91.4
402	Watson, E. R. The influence of subterranean clover pastures on soil fertility i. Short-term effects. Aust. J. Agric. Res. 14, 796–807 (1963).	E.R.WATSON	1963	australian journal of agricultural research	Oceania	Australia	study994	-33.799	117.189
403	Watson, E. R., Lapins, P. & Barron, R. J. W. Effects of initial clover seeding rate and length of ley on pasture production, soil nitrogen and crop yields in a ley farming system. Aust. J. Exp. Agric. 16, 484–490 (1976).	E.R. Watson	1963	australian journal of agricultural research	Oceania	Australia	study994	-33.799	117.189
404	Wei, X., Hao, M., Shao, M. & Gale, W. J. Changes in soil properties and the availability of soil micronutrients after 18 years of cropping and fertilization. Soil Till. Res. 91, 120–130 (2006).	Xiaorong Wei ；Mingde Hao ； Mingan Shao ； William J. Gale	2006	Soil & Tillage Research	Asia	China	study29	35.22	107.667
405	Weil, R.R. & Samaranayake, A. Effects of winged bean on a following maize crop. Exp. Agric. 27, 329-338 (1991).	R. R. WEIL and A. SAMARANAYAKE	1991	Experimental Agriculture	North America	United States of America	study524	7.26667	80.593
406	Wesley, R.A., Elmore, C.D. & Spurlock, S.R. Deep tillage and crop rotation effects on cotton, soybean, and grain sorghum on clayey soils. Agron. J. 93, 170-178 (2001).	Wesley, R.A., Elmore, C.D., Spurlock, S.R.	2001	Agronomy Journal	North America	United States of America	study852	33.434	-90.908
407	West, T.D., Griffith, D.R., Steinhardt, G.C., Kladivko, E.J. & Parsons, S.D. Effect of tillage and rotation on agronomic performance of corn and soybean: twenty-year study on dark silty clay loam soil. J. Prod. Agric 9, 241-248 (1996).	West, T.D., Griffith, D.R., Steinhardt, G.C., Kladivko, E.J., Parsons, S.D.	1996	Journal of Production Agriculture	North America	United States of America	study346	40.467	-86.983
408	Westphal, A. & Scott, A.W. Implementation of soybean in cotton cropping sequences for management of reniform nematode in South Texas. Crop Sci. 45, 233-239 (2005).	Westphal, A., Scott, A.W.	2005	Crop Science	North America	United States of America	study854	26.379	-97.969
409	Whalen, J.K., Hu, Q. & Liu, A. Compost applications increase water-stable aggregates in conventional and no-tillage systems. Soil Sci. Soc. Am. J. 67, 1842-1847 (2003).	Whalen, J.K., Hu, Q.C., Liu, A.G.	2003	Soil Science Society of America Journal	North America	Canada	study855	45.412	-73.944
410	Widdowson, F. V., Penny, A., Gutteridge, R. J., Darby, R. J. & Hewitt, M. V. Tests of amounts and times of application of nitrogen and of sequential sprays of aphicide and fungicides on winter wheat, following either beans or wheat, and the effects of take-all (Gaeumannomyces graminis var. tritici), on two varieties at Saxmundham, Suffolk 1980–3. J. Agric. Sci. 105, 97–122 (1985).	F. V. Widdowson, A. Penny, R. J. Gutteridge, R. J. Darby and M. V. Hewitt	1985	The Journal of Agricultural Science	Europe	United Kingdom	study1131	52.223	1.515
411	Wiedenfeld, R.P. Previous-crop effects on sugarcane responses to nitrogen fertilization. Agron. J. 90, 161-165 (1998).	Robert P. Wiedenfeld	1998	Agronomy Journal	North America	United States of America	study856	25.899	-97.512
412	Wieme, R.A., Carpenter-Boggs, L.A., Crowder, D.W., Murphy, K.M. & Reganold, J.P. Agronomic and economic performance of organic forage, quinoa, and grain crop rotations in the Palouse region of the Pacific Northwest, USA. Agr. Syst. 177, 102709 (2020).	Wieme, R.A., Carpenter-Boggs, L.A., Crowder, D.W., Murphy, K.M., Reganold, J.P.	2020	Agricultural Systems	North America	United States of America	study87	46.133	-117.017
413	Wilhelm, W.W. & Wortmann, C.S. Tillage and rotation interactions for corn and soybean grain yield as affected by precipitation and air temperature. Agron. J. 96, 425-432 (2004).	Wilhelm, W.W., Wortmann, C.S.	2004	Agronomy Journal	North America	United States of America	study857	40.82	-96.71
414	Wolfe, A.M., Eckert, D.J. & Eckert, D.J. Crop sequence and surface residue effects on the performance of no-till corn grown on a poorly drained soil. Agron. J. 91, 363-367 (1999).	Wolfe, A.M., Eckert, D.J.	1999	Agronomy Journal	North America	United States of America	study484	39.917	-83.8
415	Wolfe, A.M., Eckert, D.J. & Eckert, D.J. Crop sequence and surface residue effects on the performance of no-till corn grown on a poorly drained soil. Agron. J. 91, 363-367 (2000).	Wolfe, A.M., Eckert, D.J.	1999	Agronomy Journal	North America	United States of America	study484	39.917	-83.8
416	Woźniak, A. & Soroka, M. Effect of crop rotation and tillage system on the weed infestation and yield of spring wheat and on soil properties. Appl. Ecol. Env. Res. 16, 3087-3096 (2018).	Wozniak, A., Soroka, M.	2018	Appl. Ecol. Environ. Res.	Europe	Poland	study104	51.303	23.613
417	Woźniak, A. Effect of cereal monoculture and tillage systems on grain yield and weed infestation of winter durum wheat. Int. J. Plant Prod. 14, 1-8 (2020).	Wozniak, A.	2020	International Journal of Plant Production	Europe	Poland	study104	51.303	23.613
418	Woźniak, A. Effect of crop rotation and cereal monoculture on the yield and quality of winter wheat grain and on crop infestation with weeds and soil properties. Int. J. Plant. Prod. 13, 177-182 (2019).	Wozniak, A.	2019	International Journal of Plant Production	Europe	Poland	study104	51.303	23.613
419	Woźniak, A. Effect of various systems of tillage on winter barley yield, weed infestation and soil properties. Appl Ecol Env Res 18, 3483-3496 (2020).	Wozniak, A.	2020	Appl. Ecol. Environ. Res.	Europe	Poland	study104	51.303	23.613
420	Woźniak, A., Nowak, A., Haliniarz, M. & Gawęda, D. Yield and economic results of spring barley grown in crop rotation and in monoculture. Pol. J. Environ. Stud. 28, 2441-2448 (2019).	Wozniak, A., Nowak, A., Haliniarz, M., Gaweda, D.	2019	Polish Journal of Environmental Studies	Europe	Poland	study104	51.303	23.613
421	Woźniak, A., Wesołowski, M. & Soroka, M. Effect of long-term reduced tillage on grain yield, grain quality and weed infestation of spring wheat. J. Agric. Sci. Technol. 17, 899-908 (2015).	Wozniak, A., Wesolowski, M., Soroka, M.	2015	Journal of Agricultural Science and Technology	Europe	Poland	study104	51.303	23.613
422	Wright, A.T. Yield effect of pulses on subsequent cereal crops in the Northern prairies. Can. J. Plant Sci.70, 1023-1032 (1990).	Wntcur, A. T.	1990	Canadian Journal of Plant Science	North America	Canada	study528	52.867	-105.011
423	Yadav, R.L., Singh, V.K., Dwivedi, B.S. & Shukla, A.K. Wheat productivity and N use-efficiency as influenced by inclusion of cowpea as a grain legume in a rice–wheat system. J. Agric. Sci. 141, 213-220 (2003).	Yadav, R.L., Singh, V.K., Dwivedi, B.S., Shukla, A.K.	2003	Journal of Agricultural Science	Asia	India	study486	29.067	77.767
424	Yau, S. K., Bounejmate, M., Ryan, J. & Nassar, A. Sustainable barley-legume rotations for semi-arid areas of Lebanon. Challenges Strateg. Dryl. Agric. 32, 219–227 (2004).	Sui-Kwong Yau, Mustapha Bounejmate, John Ryan, Adel Nassar	2004	Challenges and Strategies of Dryland Agriculture	Asia	Lebanon	study489	33.933	36.083
425	Yusuf, A.A., Abaidoo, R.C., Iwuafor, E.N.O., Olufajo, O.O. & Sanginga, N. Rotation effects of grain legumes and fallow on maize yield, microbial biomass and chemical properties of an Alfisol in the Nigerian savanna. Agric. Ecosyst. Environ. 129, 325-331 (2009).	Yusuf , et al.	2009	Agriculture, Ecosystems and Environment	Africa	Nigeria	study17	11.183	7.633
426	Yusuf, A.A., Iwuafor, E.N.O., Abaidoo, R.C., Olufajo, O.O. & Sanginga, N. Grain legume rotation benefits to maize in the Northern Guinea savanna of Nigeria: Fixed-nitrogen versus other rotation effects. Nutr. Cycl. Agroecosystems 84, 129-139 (2009).	Yusuf, A.A., Iwuafor, E.N.O., Abaidoo, R.C., Olufajo, O.O., Sanginga, N.	2009	Grain legume rotation benefits to maize in the northern Guinea savanna of Nigeria: fixed-nitrogen versus other rotation effects	Africa	Nigeria	study17	11.183	7.633
427	Zebarth, B.J. & Sheard, R.W. Yield and protein response of hard red winter wheat to rate of nitrogen fertilization and previous legume crop. Can. J. Plant Sci.72, 21-25 (1992).	Zebarth, B. J.; R. W. Sheard	1992	Canadian Journal of Plant Science	North America	Canada	study529	43.42	-80.592
428	Zentner, R.P. et al. Long-term assessment of management of an annual legume green manure crop for fallow replacement in the brown soil zone. Can. J. Plant Sci. 84, 11-22 (2004).	Zentner, R.P., Campbell, C.A., Biederbeck, V.O., Selles, F., Lemke, R., Jefferson, P.G., Gan, Y.	2004	Canadian Journal of Plant Science	North America	Canada	study101	50.283	-107.797
429	Zentner, R.P., Campbell, C.A., Bowren, K.E. & Edwards, W. Effects of crop rotations and fertilization on yields and quality of spring wheat grown on a Black Chernozem in North-central Saskatchewan. Can. J. Plant Sci. 70, 383-397 (1990).	Zentner, R. P.; K. E. Bowren; W. Edwards; C. A. Campbell	1990	Canadian Journal of Plant Science	North America	Canada	study531	52.85	104.617
430	Zentner, R.P., Campbell, C.A., Selles, F., Jefferson, P.G. & Lemke, R. Effect of fallow frequency, flexible rotations, legume green manure, and wheat class on the economics of wheat production in the Brown soil zone. Can. J. Plant Sci. 86, 413-423 (2006).	Zentner, R.P., Wall, D.D., Nagy, C.N., Smith, E.G., Young, D.L., Miller, P.R., Campbell, C.A., McConkey, B.G., Brandt, S.A., Lafond, G.P., Johnston, A.M., Derksen, D.A.	2006	Agronomy Journal	North America	Canada	study101	50.283	-107.797
431	Zhang, B., Drury, C. F., Yang, X., Reynolds, D. & Zhang, X. Crop rotation, red clover and cropping history influences microbial amino sugars of a clay loam soil. Soil Sci. Soc. Am. J. 78, 818–824 (2014).	Bin Zhang, Craig F. Drury, Xueming Yang, Dan Reynolds, Xudong Zhang	2014	Soil Biology & Biochemistry	North America	Canada	study66	42.216	-82.733
432	Zhang, X., Bi, J., Sun, H., Zhang, J. & Zhou, S. Greenhouse gas mitigation potential under different rice-crop rotation systems: From site experiment to model evaluation. Clean Technol. Environ. Policy 21, 1587-1601 (2019).	Xianxian Zhang, Junguo Bi ，Huifeng Sun, Jining Zhang, Sheng Zhou	2019	Clean Technologies and Environmental Policy	Asia	China	study168	30.883	121.383
433	Zhao, X., Wang, S. & Xing, G. Maintaining rice yield and reducing N pollution by substituting winter legume for wheat in a heavily-fertilized rice-based cropping system of Southeast China. Agric. Ecosyst. Environ. 202, 79-89 (2015).	Zhao, X., Wang, S., Xing, G.	2015	Agriculture Ecosystems & Environment	Asia	China	study283	31.37	120.35
434	Zhong, C., Yang, B.J., Zhang, P., Li, P. & Huang, G.Q. Effect of paddy-upland rotation with different winter corps on rice yield and CH4 and N2O emissions in paddy fields. Acta Agric. Nucl. Sin. 33, 379-388 (2019).	Zhong, C., Yang, B.J., Zhang, P., Li, P. & Huang, G.Q.	2019	Acta Agric. Nucl. Sin.	Asia	China	study987	28.766	115.916
435	Zhou, G.Y. et al. No-tillage effects on corn and soybean yield and profitability: based on a long-term field trial of black soil in northeast China. J. Jilin Agri. Univ. 37，260-267 (2015).	Zhou, G.Y., Zhang, X.P., Fan, R.Q., Liang, A.Z., Huang, D.D., Yang, X.M.	2015	Journal of Jilin Agricultural University	Asia	China	study79	44.2	125.55
436	Zhou, T. et al. Effects of alfalfa and kentucky bluegrass rotations on agronomic characters and nutritional quality. Acta Agrestia Sin. 28, 720-726 (2020).	Zhou, T., Shi, S.L., Chen, J.G., Wu, F., Gong, W.L., Lai, X.L., A, Y., Zhang, C.J.	2020	ACTA AGRESTIA SINICA	Asia	China	study871	36.097	103.707
437	Zielke, R. C. & Christenson, D. R. Organic carbon and nitrogen changes in soil under selected cropping systems. Soil Sci. Soc. Am. J. 50, 363–367 (1986).	R. C. Zielke, D. R. Christenson	1986	Soil Science Society of America Journal	North America	United States of America	study1099	42.731	-84.481
438	Zingore, S., Murwira, H.K., Delve, R.J. & Giller, K.E. Variable grain legume yields, responses to phosphorus and rotational effects on maize across soil fertility gradients on African smallholder farms. Nutr. Cycl. Agroecosystems 80, 1-18 (2008).	Zingore, S., Murwira, H.K., Delve, R.J., Giller, K.E.	2008	Nutrient Cycling in Agroecosystems	Africa	Zimbabwe	study862	-17.82	31.57
439	Adhikary, S., Bagchi, D. K., Ghosal, P., Banerjee, R. N. & Chatterjee, B. N. Studies on maize‐legume intercropping and their residual effects on soil fertility status and succeeding crop in upland situation. Journal of Agronomy and Crop Science-Zeitschrift Fur Acker Und Pflanzenbau 167, 289-293, doi:10.1111/j.1439-037X.1991.tb00959.x (1991).	Adhikary, S., Bagchi, D.K., Ghosal, P., Banerjee, R.N., Chatterjee, B.N.	1991	Journal of Agronomy and Crop Science-Zeitschrift Fur Acker Und Pflanzenbau	Asia	India	study800	24.191	86.305
440	Bado, B. V., Bationo, A. & Cescas, M. P. Assessment of cowpea and groundnut contributions to soil fertility and succeeding sorghum yields in the Guinean savannah zone of Burkina Faso (West Africa). Biology and Fertility of Soils 43, 171-176, doi:10.1007/s00374-006-0076-7 (2006).	Bado, B.V., Bationo, A., Cescas, M.P.	2006	Biology and Fertility of Soils	Africa	Burkina Faso	study412	11.1	-4.333
441	Bationo, A. & Ntare, B. R. Rotation and nitrogen fertilizer effects on pearl millet, cowpea and groundnut yield and soil chemical properties in a sandy soil in the semi-arid tropics, West Africa. Journal of Agricultural Science 134, 277-284, doi:10.1017/s0021859699007650 (2000).	Bationo, A., Ntare, B.R.	2000	Journal of Agricultural Science	Africa	Niger	study420	13.25	2.3
442	Do Thi, X. et al. Different crop rotation systems as drivers of change in soil bacterial community structure and yield of rice, Oryza sativa. Biology and Fertility of Soils 48, 217-225, doi:10.1007/s00374-011-0618-5 (2012).	Do Thi, X., Vo Thi, G., Rosling, A., Alstrom, S., Chai, B., Hogberg, N.	2012	Biology and Fertility of Soils	Asia	Viet Nam	study227	10.381	106.118
443	Feng, B. et al. Effects of crop rotation systems on microbial structure under low N application in rice field. Journal of Plant Nutrition 43, 500-511, doi:10.1080/01904167.2019.1685104 (2020).	Feng, B., Chen, S., Chu, G., Chen, T., Fu, G., Wang, D., Xu, C., Tao, L., Zhang, X.	2019	Journal of Plant Nutrition	Asia	China	study141	30.3	120.2
444	Grabau, Z. J. & Chen, S. Determining the role of plant-parasitic nematodes in the corn-soybean crop rotation yield effect using nematicide application: I. Corn. Agronomy Journal 108, 782-793, doi:10.2134/agronj2015.0431 (2016).	Grabau, Z.J., Chen, S.	2016	Agronomy Journal	North America	United States of America	study77	44.067	-93.55
445	Izaurralde, R. C., Choudhary, M., Juma, N. G., McGill, W. B. & Haderlein, L. Crop and nitrogen yield in legume-based rotations practiced with zero tillage and low-input methods. Agronomy Journal 87, 958-964, doi:10.2134/agronj1995.00021962008700050031x (1995).	Izaurralde, R. C.; M. Choudhary; N. G. Juma; W. B. McGill; L. Haderlein	1995	Agronomy Journal	North America	Canada	study503	53.417	-113.55
446	Stecker, J. A., Buchholz, D. D., Hanson, R. G., Wollenhaupt, N. C. & McVay, K. A. Tillage and rotation effects on corn yield response to fertilizer nitrogen on Aqualf soils. Agronomy Journal 87, 409-415, doi:10.2134/agronj1995.00021962008700030004x (1995).	John A. Stecker	1995	Agronomy	North America	United States of America	study673	44.285	-96.769
447	Ryan, J., Singh, M. & Christiansen, S. Assessment of long-term barley-legume rotations in a typical Mediterranean agro-ecosystem: grain and straw yields. Archives of Agronomy and Soil Science 58, 233-246, doi:10.1080/03650340.2010.514267 (2012).	John Ryan , Murari Singh & Scott Christiansen	2012	Archives of Agronomy and Soil Science	Asia	Syrian Arab Republic	study380	36.201	36.933
448	Liu, D. L., Chan, K. Y. & Conyers, M. K. Simulation of soil organic carbon under different tillage and stubble management practices using the Rothamsted carbon model. Soil & Tillage Research 104, 65-73, doi:10.1016/j.still.2008.12.011 (2009).	Liu, D.L., Chan, K.Y., Conyers, M.K.	2009	Soil & Tillage Research	Oceania	Australia	study3	-35.083	147.333
449	Badaruddin, M. & Meyer, D. W. Forage legume effects on soil nitrogen and grain yield, and nitrogen nutrition of wheat. Agronomy Journal 81, 419-424, doi:10.2134/agronj1989.00021962008100030004x (1989).	M. Badaruddin; D. W. Meyer	1989	Agronomy Journal	North America	United States of America	study795	46.867	-96.838
450	Kermah, M. et al. Legume-maize rotation or relay? Options for ecological intensification of smallholder farms in the Guinea savanna of northern Ghana. Experimental Agriculture 55, 673-691, doi:10.1017/s0014479718000273 (2019).	M. KERMAH	2019	Expl Agric	Africa	Guinea	study1547	9.966	-0.666
451	Kazula, M. J., Lauer, J. G. & Arriaga, F. J. Crop rotation effect on selected physical and chemical properties of Wisconsin soils. Journal of Soil and Water Conservation 72, 553-563, doi:10.2489/jswc.72.6.553 (2017).	M.J. Kazula, J.G. Lauer, and F.J. Arriaga	2017	Journal of Soil and Water Conservation	North America	United States of America	study74	43.3	-89.333
452	Mason, M. G. & Rowland, I. C. Nitrogen fertiliser response of wheat in lupin-wheat, subterranean clover-wheat and continuous wheat rotations. Australian Journal of Experimental Agriculture 30, 231-236, doi:10.1071/ea9900231 (1990).	Mason, M. G. & Rowland, I. C.	1990	Australian Jownal of Experimental Agriculture	Oceania	Australia	study514	-31.916	115.851
453	Muchane, M. N. et al. Influence of improved fallow systems and phosphorus application on arbuscular mycorrhizal fungi symbiosis in maize grown in western Kenya. Agroforestry Systems 78, 139-150, doi:10.1007/s10457-009-9249-3 (2010).	Muchane, M.N., Jama, B., Othieno, C., Okalebo, R., Odee, D., Machua, J., Jansa, J.	2010	Agroforest Syst	Africa	Kenya	study358	0.15	34.55
454	Muleba, N. Effects of cowpea, crotalaria and sorghum crops and phosphorus fertilizers on maize productivity in semi-arid West Africa. Journal of Agricultural Science 132, 61-70, doi:10.1017/s0021859698006182 (1999).	Muleba, N.	1999	Journal of Agricultural Science	Africa	Burkina Faso	study576	11.1	4.383
455	Samake, O., Stomph, T. J., Kropff, M. J. & Smaling, E. M. A. Integrated pearl millet management in the sahel: Effects of legume rotation and fallow management on productivity and Striga hermonthica infestation. Plant and Soil 286, 245-257, doi:10.1007/s11104-006-9041-3 (2006).	O Samake´ Æ Æ T. J. Stomph Æ Æ M. J. Kropff Æ Æ E. M. A. Smaling	2006	Plant Soil	North America	United States of America	study683	13.837	-3.629
456	Yadav, R. L. & Verma, R. P. Crop residue management to conserve soil organic matter content in sugarcane-based crop rotations. Bioresource Technology 51, 241-245, doi:10.1016/0960-8524(94)00135-n (1995).	R. L. Yadav* & R. R Verma	1994	Bioresource Technology	Asia	India	study19	26.5	80.5
457	Rao, A. V., Tarafdar, J. C., Sharma, S. K., Praveenkumar & Aggarwal, R. K. Influence of cropping systems on soil biochemical properties in an arid rain-fed environment. Journal of Arid Environments 31, 237-244, doi:10.1006/jare.1995.0063 (1995).	Rao, A. V.; J. C. Tarafdar; S. K. Sharma; Praveenkumar; R. K. Aggarwal	1995	Journal of Arid Environments	Asia	India	study603	26.693	73.281
458	Tarawali, S. A. & Peters, M. The potential contribution of selected forage legume pastures to cereal production in crop-livestock farming systems. Journal of Agricultural Science 127, 175-182, doi:10.1017/s0021859600077959 (1996).	S. A. TARAWALI* AND M. PETERS	1996	Journal of Agricultural Science	Africa	Nigeria	study517	10.6	7.45
459	Jagadamma, S., Lal, R., Hoeft, R. G., Naffiger, E. D. & Adee, E. A. Nitrogen fertilization and cropping system impacts on soil properties and their relationship to crop yield in the central Corn Belt, USA. Soil & Tillage Research 98, 120-129, doi:10.1016/j.still.2007.10.008 (2008).	Sindhu Jagadamma	2008	Soil & Tillage Research	North America	United States of America	study61	41.5	-91.217
460	Stevenson, F. C. & vanKessel, C. The nitrogen and non-nitrogen rotation benefits of pea to succeeding crops. Canadian Journal of Plant Science 76, 735-745, doi:10.4141/cjps96-126 (1996).	Stevenson, F.C., vanKessel, C.	1996	Canadian Journal of Plant Science	North America	Canada	study616	52.981	-105.434
461	Sun, B. et al. No tillage combined with crop rotation improves soil microbial community composition and metabolic activity. Environmental Science and Pollution Research 23, 6472-6482, doi:10.1007/s11356-015-5812-9 (2016).	Sun, B., Jia, S., Zhang, S., McLaughlin, N.B., Liang, A., Chen, X., Liu, S., Zhang, X.	2015	Environmental Science and Pollution Research	Asia	China	study79	44.2	125.55
462	Riedell, W. E., Pikul, J. L., Jr., Jaradat, A. A. & Schumacher, T. E. Crop rotation and nitrogen input effects on soil fertility, maize mineral nutrition, yield, and seed composition. Agronomy Journal 101, 870-879, doi:10.2134/agronj2008.0186x (2009).	Walter E. Riedell	2009	Agronomy	North America	United States of America	study82	44.316	-96.766
463	Yadav, R. L. & Prasad, S. R. Maximizing sugarcane yield by increasing plant population density, minimizing NO3-N leaching and improving soil organic matter in different crop rotations. Journal of Agronomy and Crop Science-Zeitschrift Fur Acker Und Pflanzenbau 178, 117-123, doi:10.1111/j.1439-037X.1997.tb00359.x (1997).	Yadav, R. L.; S. R. Prasad	1997	Journal of Agronomy and Crop Science-Zeitschrift Fur Acker Und Pflanzenbau	Asia	India	study19	26.5	80.5
464	Cui, H. et al. Effect of crop rotation and irrigation on wheat yield and water-use efficiency. Chinese Journal of Eco-Agriculture 17, 479-483, doi:10.3724/sp.j.1011.2009.00479 (2009).	Cui, H.H., Wang, J.L., Ma, B.Z., Wang, Y.Z., Jing, H., Lu, L.H.	2009	Chinese Journal of Eco-Agriculture	Asia	China	study908	36.112	111.529
465	Fang, Y., Wang, F., Li, Q., Lin, C. & He, C. Effect of continuous paddy-upland crop rotation on bacterial community structure in cold waterlogged paddy soil. Acta Pedologica Sinica 55, 515-525 (2018).	Fang, Y., Wang, F., Li, Q., Lin, C. & He, C.	2018	Acta Pedologica Sinica	Asia	China	study881	26.225	119.069
466	Li, Q. et al. Effects of paddy-upland rotation on the nutrient activation of soil carbon, nitrogen and phosphorus in cold waterlogged paddy field. Journal of Soil and Water Conservation 29, 113-117 (2015).	Li, Q.H., Wang, F., Lin, C., He, C.M., Zhong, S.J., Li, Y., Lin, X.J.	2015	Journal of Soil and Water Conservation	Asia	China	study881	26.225	119.069
467	Xu, W. et al. Effects of crop stubbles on cotton yield and soil environment in continuously cropped cotton field. Transactions of the Chinese Society of Agricultural Engineering 27, 271-275 (2011).	Xu, W.X., Luo, M., Li, Y.P., Han, J., Wang, J., Shu, C.X., Yu, H.	2011	Transactions of the Chinese Society of Agricultural Engineering	Asia	China	study904	44.187	86.603
468	Zhang, X. et al. Yield and profitability of corn and soybean under different tillage in the black soils of Northeast China. Chinese Journal of Eco-Agriculture 16, 858-864, doi:10.3724/sp.j.1011.2008.00858 (2008).	Zhang, X.P., Li, W.F., Liang, A.Z., Shen, Y., Fang, H.J., Craig F. Drury, Yang, X.M.	2008	Chinese Journal of Eco-Agriculture	Asia	China	study79	44.2	125.55
469	Xu, H. Test on the cultivation model of broad bean and highland barley reduce fertilizer and increasing efficiency. Sci. Tech. Qinghai Agric. For., 79-81 (2018).	Xu, H.	2018	Sci. Tech. Qinghai Agric. For.	Asia	China	study966	36.071	100.091
470	Dong, C.H. Studies on reddish paddy field microbial properties of long-term fertilization and crop rotation system[D]. Hunan Agricultural University, 2014.	Dong, C.H.	2014	Thesis	Asia	China	study953	26.753	111.873
471	Gu, J.L. Effects of different planting modes on soil characters and maize growth and development and yield[D]. Northeast Agricultural University, 2019.	Gu, J.L.	2019	Thesis	Asia	China	study981	47.276	123.658
472	Guo, J.R. Impacts of long-term different fertilizer cropping regimes on maize yield and soil quality, and greenhouse gas emission effects on blacks soil region of Northeast China [D]. Nanjing Agricultural University, 2015.	Guo, J.R.	2015	Thesis	Asia	China	study894	43.506	128.726
473	Cui,X.L. Studies on the effects of previous crops on yield and qulity of tobacco[D]. Hunan Agricultural University, 2009.	Cui,X.L.	2009	Thesis	Asia	China	study962	25.275	103
474	Li, H.Y. Eevaluation of nutrient utilization efficiency and soil fertility quality in different planting patterns of double-cropping region in southern part of north china plain[D]. Henan Normal University, 2018.	Li, H.Y.	2018	Thesis	Asia	China	study878	35.301	113.676
475	Li, W.B. Effects of different double-cropping-rice-based rotations on rice yield and nutrient runoff loss in paddy field [D]. Hunan Agricultural University, 2018.	Li, W.B.	2018	Thesis	Asia	China	study877	28.334	113.827
476	Liang, Z.T. Characteristics of soil microbial communities and soil nutrients under different forage-crop rotations in the longdong loess plateau[D]. Lanzhou University, 2018.	Liang, Z.T.	2018	Thesis	Asia	China	study879	35.65	107.85
